# Supplementary material for: Rapid screening of shellfish tainting from oil spills using an antibody-based biosensor
Source: Environ Toxicol Chem. 2025 Jan 6;44(1):270–81. doi: 10.1093/etojnl/vgae024 (PMC11790208; doi:10.1093/etojnl/vgae024)
Supplement: vgae024_Supplementary_Data [file vgae024_supplementary_data.zip]

Archive with 3 entries (2 files):
- vgae024_Supplementary_Data/
- vgae024_Supplementary_Data/Appendix I Oyster Tissue Depuration Regression Analysis.pdf
- vgae024_Supplementary_Data/SI Tables Final.xlsx
