# Supplementary material for: Rapid screening of shellfish tainting from oil spills using an antibody-based biosensor
Source: Environ Toxicol Chem. 2025 Jan 6;44(1):270–81. doi: 10.1093/etojnl/vgae024 (PMC11790208; doi:10.1093/etojnl/vgae024)
Supplement: vgae024_Supplementary_Data [file vgae024_supplementary_data.zip › vgae024_Supplementary_Data/SI Tables Final.xlsx]

## Sheet: Table S1
Oil Solubility Model Inputs and Outputs
Citation: Redman, A. D., & Parkerton, T. F. (2015). Guidance for improving comparability and relevance of oil toxicity tests. Marine Pollution Bulletin, 98(1-2), 156-170.
MODEL INPUTS
WAF System	Value
Volume fraction air	0
Volume water	1
Effective Oil Loading (mg/L)	130*
Acute critical target lipid body burden (mM)	70.8
* computed from ~ 40 g oil/310 L water
				MODEL OUTPUTS
Test Oil Compostion	Hoops	HFO
	Coil	Coil	3-5 Ring	Cdissolved	Toxic		Cdissolved	Toxic
Substance	(mg/kg)	(mg/kg)	PAH	(µg/L)	Units		(µg/L)	Units
Benzene	793	0		100.774	0.00154308		0	1.94623e-26
Toluene	3590	0		373.488	0.0165845		0	4.62706e-26
Ethylbenzene	961	0		114.863	0.0127788		0	1.3306e-25
p/m-Xylene	4540	0		459.669	0.0552275		0	1.21863e-25
o-Xylene	1950	0		193.469	0.0189356		0	9.72905e-26
Naphthalene	253	636		19.9544	0.00606228		0	0.0152879
C1-Naphthalene	671	2140		27.0263	0.0211935		86.6747	0.0679685
C2-Naphthalenes	1160	3920		18.697	0.0356379		63.6307	0.121285
C3-Naphthalenes	1170	3540		5.95058	0.0296845		18.1444	0.0905134
C4-Naphthalenes	677	2220		1.01254	0.0134276		3.34689	0.0443839
Biphenyl	53.8	59.3		1.37576	0.00136799		1.52625	0.00151763
Dibenzofuran	19.6	125		0.275509	0.000259071		1.76975	0.00166416
Acenaphthylene	4.92	4		0.271587	9.3128e-05		0.221827	7.60654e-05
Acenaphthene	17.4	233		0.339854	0.000298705		4.5822	0.0040274
Fluorene	46.7	372		0.748778	0.0006879		6.00688	0.00551849
C1-Fluorenes	135	1030		0.778885	0.00168906		5.98858	0.0129866
C2-Fluorenes	252	2310		0.490173	0.00259886		4.52909	0.0240129
C3-Fluorenes	267	2980		0.149518	0.00216566		1.68223	0.0243659
Anthracene	6.86	443	x	0.0337538	0.000108127		2.19671	0.00703693
Phenanthrene	94.3	2330	x	0.448381	0.00155886		11.1652	0.0388173
C1-Phenanthrenes/Anthracenes	247	10000	x	0.435725	0.00373397		17.7816	0.15238
C2-Phenanthrenes/Anthracenes	324	16900	x	0.21104	0.00414431		11.0966	0.217911
C3-Phenanthrenes/Anthracenes	238	14700	x	0.064604	0.00314656		4.02249	0.195917
C4-Phenanthrenes/Anthracenes	125	7720	x	0.0261216	0.00146239		1.62632	0.0910472
Retene	50.2	0	x	0.00348788	0.000195264		7.0042e-25	3.92121e-26
Dibenzothiophene	81.5	690		0.215735	0.000429883		1.84096	0.00366837
C1-Dibenzothiophenes	355	2920		0.269129	0.00152409		2.23151	0.0126371
C2-Dibenzothiophenes	807	5660		0.20914	0.00306251		1.47869	0.0216529
C3-Dibenzothiophenes	964	6480		0.0790762	0.00304013		0.535852	0.0206011
C4-Dibenzothiophenes	595	4080		0.0107655	0.0005875		0.0744183	0.0040612
Benzo(b)fluorene	6.67	841	x	0.00224105	4.32492e-05		0.28485	0.00549721
Fluoranthene	3.71	396	x	0.00496488	5.63186e-05		0.534191	0.00605955
Pyrene	9.62	2480	x	0.0140275	0.000138477		3.64518	0.0359847
C1-Fluoranthenes/Pyrenes	43	8360	x	0.0269087	0.000329189		5.27372	0.0645162
C2-Fluoranthenes/Pyrenes	69.8	9210	x	0.0194943	0.000427581		2.59303	0.0568746
C3-Fluoranthenes/Pyrenes	94.2	6060	x	0.00793319	0.000421925		0.514482	0.0273626
C4-Fluoranthenes/Pyrenes	104	2830	x	0.00138806	7.04836e-05		0.0380771	0.0019335
Naphthobenzothiophenes	22.4	1470		0.00111359	1.50336e-05		0.0736709	0.00099457
C1-Naphthobenzothiophenes	97.8	3000		0.00131322	5.47318e-05		0.040609	0.00169248
C2-Naphthobenzothiophenes	225	2730		0.000812463	4.06255e-05		0.00993772	0.000496914
C3-Naphthobenzothiophenes	266	1570		0.000310003	1.47142e-05		0.00184454	8.75503e-05
C4-Naphthobenzothiophenes	221	722		7.20937e-05	3.2566e-06		0.000237435	1.07254e-05
Benz[a]anthracene	2.25	943	x	0.000367987	1.21809e-05		0.155475	0.00514644
Chrysene/Triphenylene	12	1450	x	0.00192894	6.92677e-05		0.234965	0.00843754
C1-Chrysenes	33.2	3610	x	0.00327729	0.000177433		0.35924	0.0194493
C2-Chrysenes	56	3890	x	0.0052992	0.000271201		0.371084	0.0189913
C3-Chrysenes	68.9	2550	x	0.00579475	0.000281177		0.2162	0.0104906
C4-Chrysenes	52.3	1090	x	0.00381017	0.000175762		0.0800517	0.00369275
Benzo[b]fluoranthene	1.92	106	x	0.000264941	5.41433e-06		0.0147453	0.000301335
Benzo[k]fluoranthene	0	11.6	x	1.17306e-24	6.09941e-26		0.00137177	7.13256e-05
Benzo[a]fluoranthene	0	36.3	x	1.17306e-24	6.09941e-26		0.00429268	0.0002232
Benzo[e]pyrene	3.71	156	x	0.000247993	1.28945e-05		0.0105122	0.000546585
Benzo[a]pyrene	1.69	183	x	0.000107127	5.57013e-06		0.0116941	0.000608038
Perylene	14	56	x	0.000929939	4.83527e-05		0.00374987	0.000194976
Indeno[1,2,3-cd]pyrene	0	10.5	x	1.20492e-24	5.72043e-26		0.0012754	6.05505e-05
Dibenz[ah]anthracene/Dibenz[ac]anthracene	0	13.5	x	4.37771e-25	2.06329e-26		0.000595776	2.80799e-05
Benzo[g,h,i]perylene	1.51	24.4	x	0.000120466	5.7192e-06		0.00196236	9.31641e-05
	Hoops	HFO
	Coil	Coil		Cdissolved	Toxic		Cdissolved	Toxic
	(mg/kg)	(mg/kg)		(µg/L)	Units		(µg/L)	Units
sum 1 ring	11834	0		1242.26	0.105069		0	4.17946e-25
sum 2 ring	4727.42	19569.3		77.0709	0.115166		198.103	0.413608
sum3 ring	4719.87	81813		1.22311	0.0143495		47.8889	0.70311
sum 4 ring	548.98	42869		0.097436	0.00247424		14.3005	0.264436
sum 5+ ring	22.83	597.3		0.00167047	7.79509e-05		0.0501993	0.00212725
sum 3+ ring	5291.68	125279		1.32222	0.0169017		62.2397	0.969674
total	21860	145292		1321.44	0.24591		266.631	1.44918
Relative Compostion	%	%		%	%		%	%
sum 1 ring	54.1355	0		94.008	42.7268		0	2.88401e-23
sum 2 ring	21.6259	13.469		5.83232	46.8327		74.2988	28.5407
sum3 ring	21.5914	56.3095		0.0925588	5.83526		17.9608	48.5176
sum 4 ring	2.51135	29.5055		0.00737345	1.00616		5.36342	18.2472
sum 5+ ring	0.104438	0.411104		0.000126412	0.031699		0.0188273	0.14679
sum 3+ ring	24.2072	86.2261		0.100059	6.87312		23.343	66.9117

## Sheet: Table S2
Water Quality Data Collected During Bioconcentration Tests
Hoops Treatment									Hoops Control									HFO Treatment									HFO Control

## Sheet: Table S3
Biosensor Results
WAF Pre-Exposure				Test Aquarium				Oysters
Days	Expt	Biosensor conc (µg/L)		Hours	Expt	Biosensor conc (µg/L)		Expt Day	ExptHr	Expt	Sample	Period	Biosensor conc (µg/L)	Biosensor std (µg/L)
1	Hoops	0.71		0	HFO	16.94		Day 0	0	HFO	0	T0	4.97	0.98
1.5	Hoops	2.11		4	HFO	15.17		Day 1	2	HFO	1	T1	24.5	14.41
2	Hoops	2.75		21	HFO	14.89		Day 2	22	HFO	2	T2	24.52	40.19
2.5	Hoops	1.86		29	HFO	10.97		Day 3	46	HFO	3	T3	37.2	7.04
3	Hoops	4.13		45	HFO	16.88		Day 4	72	HFO	4	T4	96.4	29.69
3.5	Hoops	4.27		54	HFO	16.94		Day 6	118	HFO	5	T5	65.47	24.93
4	Hoops	4.26		70	HFO	7.41		Day 8	166	HFO	6	T6	32.01	19.74
4.5	Hoops	6.28		74	HFO	2.63		Day 10	213	HFO	7	T7	58.97	11.65
5	Hoops	4.28		99	HFO	1.17		Day 12	261	HFO	8	T8	21.86	9.59
5.5	Hoops	2.99		120	HFO	1.94		Day 14	309	HFO	9	T9	18.6	4.42
6	Hoops	4.31		144	HFO	1.52		Day 16	359	HFO	10	T10	14.15	0.35
6.5	Hoops	5.48		168	HFO	1.61		Day 0	0	Hoops	0	T0	3.97	0.69
7	Hoops	7.12		192	HFO	1.5		Day 1	2	Hoops	1	T1	6.01	0.4
7.5	Hoops	7.52		215	HFO	1.8		Day 2	22	Hoops	2	T2	9.61	4.01
8	Hoops	3.67		239	HFO	1.66		Day 3	46	Hoops	3	T3	11.93	1.61
8.5	Hoops	5.86		263	HFO	0.5		Day 4	72	Hoops	4	T4	24.39	4.06
9	Hoops	4.8		287	HFO	0.5		Day 6	118	Hoops	5	T5	14.93	2.06
9.5	Hoops	3.94		311	HFO	0.5		Day 8	166	Hoops	6	T6	5.65	1.52
10	Hoops	4.14		334	HFO	0.5		Day 10	213	Hoops	7	T7	5.28	0.46
10.5	Hoops	5.89		359	HFO	0.5		Day 12	261	Hoops	8	T8	7.09	1.76
11	Hoops	4.82		0	Hoops	1.9		Day 14	309	Hoops	9	T9	7.22	3.15
1	HFO	0		4	Hoops	2.55		Day 16	359	Hoops	10	T10	4.58	2.97
2	HFO	78.58		21	Hoops	1.71
3	HFO	84.68		29	Hoops	1.69
4	HFO	117.43		45	Hoops	1.61		Biosensor Water Concentration During Uptake
5	HFO	164.08		54	Hoops	2.04			Mean (ppb)	Stdev (ppb)
6	HFO	126.33		70	Hoops	1.57		Hoops	1.92	0.388716
7	HFO	83.1		74	Hoops	0.57		HFO	15.2983	2.31558
8	HFO	107.84		99	Hoops	1.17
9	HFO	156.35		120	Hoops	0.67
10	HFO	151.48		144	Hoops	0.77
11	HFO	118.76		168	Hoops	0.52
12	HFO	99.74		192	Hoops	0.57
				215	Hoops	0.5
				239	Hoops	0.68
				263	Hoops	0.77
				287	Hoops	0.87
				311	Hoops	0.59
				334	Hoops	0.79
				359	Hoops	0.73

## Sheet: Table S4
GCMS analysis of WAF Effluents
	HOOPS WAF	HFO WAF	3-5 Ring
Substance	(μg/L )	(μg/L )	PAH
p-terphenyl (internal standard)	1ug	1ug
d8-naphthalene (surrogate std)	0.56	0.82
naphthalene	1.05179	0.071
benzo{b}thiophene	0	0.111
isoquinoline	0	0.002
quinoline	0	0.024
2-methyl naphthalene	2.9	0.14
1-methyl naphthalene	2.7625	0.212
biphenyl	0.205357	0.051
2-ethylnaphthalene	0.516071	0.138
1-ethylnaphthalene	0.303571	0
2-methyl biphenyl (2-phenyl toluene)	0.0642857	0.089
diphenyl ether	0	0
2,6&2,7 dimethyl naphthalene	1.73929	0.107
1,3&1,7 -dimethyl naphthalene	2.60714	0.265
1,6-dimethyl naphthalene	1.96964	0.1
1,4&2,3 dimethyl naphthalene	0.921429	0.111
1,5-dimethyl naphthalene	0.753571	0.101
acenaphthylene	0	0.222
1,2-dimethyl naphthalene	0.605357	0.102
1,8-dimethyl naphthalene	0.0178571	0.17
d10-acenaphthene (surrogate std)	0.67	1
3-methyl biphenyl	0.209023	0
acenaphthene	0.0842105	0.409
dibenzofuran	0.126316	0.47
2,3,6 trimethyl naphthalene	1.00752	0.105
2,3,5-trimethyl naphthalene	0.622556	0.108
fluorene	0.22406	0.978
3,3'-dimethyl biphenyl	0.0706767	0.038
1,4,5-trimethyl naphthalene	0.166917	0.05
1-methylfluorene	0.479699	0.288
dibenzo[b]thiophene	0.276692	1.142
d10-phenathrene (surrogate std)	0.76	1
phenanthrene	0.353175	17.207	x
anthracene	0.00925926	2.623	x
acridine	0.0198413	0.062
phenanthridine	0	0.083
carbazole	0	1.663
4-methyl dibenzothiophene	0.431217	0.399
1-phenyl naphthalene	0.0224868	0.475
2-methyl phenanthrene	0.156085	2.938	x
2-methyl anthracene	0	1.544	x
benzo(c)cinnoline	0	0.104
4,5-methylene phenanthrene	0	2.756	x
1-methylanthracene&4-methylphenanthrene	0.25	3.513	x
1-methylphenanthrene	0.183862	1.569	x
4,6-dimethyldibenzothiophene	0.316138	0.101
9-methyl anthracene	0	0.256	x
2-phenyl naphthalene	0	2.417
3,6-dimethyl phenanthrene	0.0846561	0.58	x
2-ethyl anthracene	0.0542328	0.349	x
fluoranthene	0.251323	26.667	x
pyrene	0.191799	17.888	x
9,10-dimethyl anthracene	0	0	x
2,3-benzofluorene	0.0251323	4.085	x
1-methylpyrene	0.0330688	0.775	x
1,1' binaphthyl (surrogate std)	0.91	0.89
9-phenyl anthracene	0	0.112	x
benz(a)anthracene	0.08638	5.655	x
d12-chrsyene (surrogate std)	0.94	0.75
chrysene	0.193617	8.225	x
benzo(b)fluoranthene	0.210638	6.781	x
benzo(k)fluoranthene&benzo(j)fluoranthen	0.17766	2.288	x
benzo(e)pyrene	0.13617	2.874	x
benzo(a)pyrene	0.062766	2.253	x
d12-perylene (surrogate std)	0.9	0.43
perylene	0.147486	1.168	x
indeno(1,2,3-cd)pyrene	0.0782123	3.816	x
dibenzo(a,h)anthracene	0.0234637	1.168	x
benzo(g,h,i)perylene	0.117318	3.084	x
SUM	23.0925	131.081
3-5 Ring no heterocycles	2.8263	120.174

## Sheet: Table S5
Tissue Analyses for Hoops Oil Oyster Bioconcentration Test
																								UPTAKE			UPTAKE			UPTAKE			UPTAKE			DEPURATION			DEPURATION			DEPURATION			DEPURATION			DEPURATION
		Client ID	T0-BKG			T1-CTRL			T2-CTRL			T5-CTRL			T7-CTRL			T10-CTRL						T1-TRT			T2-TRT			T3-TRT			T4-TRT			T5-TRT			T6-TRT			T7-TRT			T8-TRT			T9-TRT
		Lab ID	L2130528-01			L2130528-02			L2130528-03			L2130528-04			L2130528-05			L2130528-06						L2130528-07			L2130528-08			L2130528-09			L2130528-10			L2130528-11			L2130528-12			L2130528-13			L2130528-14			L2130528-15
		Matrix	TISSUE			TISSUE			TISSUE			TISSUE			TISSUE			TISSUE						TISSUE			TISSUE			TISSUE			TISSUE			TISSUE			TISSUE			TISSUE			TISSUE			TISSUE
		Matrix Description
		Reference Method	8270D-SIM(M)			8270D-SIM(M)			8270D-SIM(M)			8270D-SIM(M)			8270D-SIM(M)			8270D-SIM(M)						8270D-SIM(M)			8270D-SIM(M)			8270D-SIM(M)			8270D-SIM(M)			8270D-SIM(M)			8270D-SIM(M)			8270D-SIM(M)			8270D-SIM(M)			8270D-SIM(M)
		Batch ID	WG1518617			WG1518617			WG1518617			WG1518617			WG1518617			WG1518617						WG1518617			WG1518617			WG1518617			WG1518617			WG1518617			WG1518617			WG1518617			WG1518617			WG1529179
		Date Collected	2021-06-03			2021-06-03			2021-06-03			2021-06-03			2021-06-03			2021-06-03						2021-06-04			2021-06-04			2021-06-04			2021-06-04			2021-06-04			2021-06-04			2021-06-04			2021-06-04			2021-06-04
		Date Received	2021-06-08			2021-06-08			2021-06-08			2021-06-08			2021-06-08			2021-06-08						2021-06-08			2021-06-08			2021-06-08			2021-06-08			2021-06-08			2021-06-08			2021-06-08			2021-06-08			2021-06-08
		Date Prepped	2021-06-30			2021-06-30			2021-06-30			2021-06-30			2021-06-30			2021-06-30						2021-06-30			2021-06-30			2021-06-30			2021-06-30			2021-06-30			2021-06-30			2021-06-30			2021-06-30			2021-07-29
		Date Analyzed	2021-07-26			2021-07-27			2021-07-27			2021-07-27			2021-07-27			2021-07-27						2021-07-27			2021-07-27			2021-07-27			2021-07-27			2021-07-27			2021-07-27			2021-07-27			2021-07-28			2021-07-30
		Sample Size(wet)	5.18	g		5.12	g		5.3	g		5.46	g		5.45	g		5.35	g					5.18	g		5.62	g		5.84	g		5.14	g		5.63	g		5.11	g		5.36	g		5.43	g		5.17	g
		% Solid	100			100			100			100			100			100						100			100			100			100			100			100			100			100			100
		File ID	F1407262109			F1407262110			F1407262111			F1407262112			F1407262114			F1407262115						F1407262116			F1407262118			F1407262119			F1407262120			F1407262122			F1407262123			F1407262124			F1407262125			F1407292123
		Units	ug/kg			ug/kg			ug/kg			ug/kg			ug/kg			ug/kg						ug/kg			ug/kg			ug/kg			ug/kg			ug/kg			ug/kg			ug/kg			ug/kg			ug/kg
		Final Volume	1			1			1			1			1			1						1			1			1			1			1			1			1			1			1
		Dilution	1			1			1			1			1			1						1			1			1			1			1			1			1			1			1
		Reporting Limit	0.965			0.976			0.943			0.916			0.917			0.934						0.965			0.89			0.856			0.973			0.888			0.978			0.933			0.921			0.967
																				CONTROLS
#	Abbrev	Analytes	Result		SSRL	Result		SSRL	Result		SSRL	Result		SSRL	Result		SSRL	Result		Mean	Stdev	CV	SSRL	Result		SSRL	Result		SSRL	Result		SSRL	Result		SSRL	Result		SSRL	Result		SSRL	Result		SSRL	Result		SSRL	Result
1	D0	CIS/TRANS-DECALIN	0.249	J	0.965	0.18	J	0.976		U	0.943	0.118	J	0.916		U	0.917	0.14	J	0.17175	0.0575406	33.5025	0.934	0.213	J	0.965	0.31	J	0.89	0.5	J	0.856	0.6	J	0.973	0.594	J	0.888	0.407	J	0.978	0.398	J	0.933	0.401	J	0.921	0.224	J
2	D1	C1-DECALINS	0.917	J	1.93	0.835	J	1.95	0.815	J	1.89	0.882	J	1.83	0.834	J	1.83	0.746	J	0.838167	0.0586427	6.99654	1.87	0.822	J	1.93	1.11	J	1.78	1.61	J	1.71	2.34		1.94	2.36		1.78	1.62	J	1.96	1.22	J	1.86	1.64	J	1.84	1.36	J
3	D2	C2-DECALINS	2.17		1.93	1.84	J	1.95	2.54		1.89	2.38		1.83	1.96		1.83	2.4		2.215	0.27377	12.3598	1.87	2.94		1.93	2.44		1.78	3.01		1.71	5.09		1.94	5.93		1.78	4.47		1.96	3.27		1.86	4.62		1.84	2.56
4	D3	C3-DECALINS	0	U	1.93		U	1.95		U	1.89		U	1.83		U	1.83		U	0			1.87	4.14		1.93		U	1.78	3.82	G	1.71	6.73		1.94	8.3		1.78	6.69		1.96	4.83		1.86	6.52		1.84		U
5	D4	C4-DECALINS	0	U	1.93		U	1.95		U	1.89		U	1.83		U	1.83		U	0			1.87	4.4		1.93		U	1.78	3.21		1.71	8.42		1.94	7.67		1.78	6.99		1.96	5.18		1.86	6.22		1.84		U
6	BT0	BENZOTHIOPHENE	0.048	J	1.93	0.042	J	1.95	0.055	J	1.89		U	1.83		U	1.83		U	0.0483333	0.00650641	13.4615	1.87	0.096	J	1.93	0.194	J	1.78	0.208	J	1.71	0.256	J	1.94	0.179	J	1.78	0.11	J	1.96	0.085	J	1.86		U	1.84		U
7	BT1	C1-BENZO(B)THIOPHENES	0.8	J	1.93	0.919	J	1.95	0.653	J	1.89	4.09		1.83	0.999	J	1.83	1.39	J	1.47517	1.3048	88.4508	1.87	1.18	J	1.93	1.88		1.78	2.14		1.71	3.19		1.94	1.73	J	1.78	0.934	J	1.96	1.22	J	1.86	1.07	J	1.84	0.832	J
8	BT2	C2-BENZO(B)THIOPHENES	0.412	J	1.93		U	1.95	0.439	J	1.89	0.396	J	1.83	0.342	J	1.83	0.658	J	0.4494	0.121868	27.1179	1.87	1.31	J	1.93	4.31		1.78	5.52		1.71	7.93		1.94	4.48		1.78	1.96		1.96	1.41	J	1.86	1.03	J	1.84	0.385	J
9	BT3	C3-BENZO(B)THIOPHENES	0	U	1.93		U	1.95	1.05	J	1.89		U	1.83		U	1.83		U	0.525	0.742462	141.421	1.87	3.2		1.93	10.4		1.78	15.3		1.71	25.4		1.94	21.2		1.78	10.3		1.96	9.7		1.86	8.92		1.84	3.37
10	BT4	C4-BENZO(B)THIOPHENES	0	U	1.93		U	1.95		U	1.89		U	1.83		U	1.83		U	0			1.87	1.88	J	1.93	5.25		1.78	8.42		1.71	19.8		1.94	19.9		1.78	9.96		1.96	8.86		1.86	10		1.84	3.95
11	N0	NAPHTHALENE	2.49	B	1.93	1.67	JB	1.95	2.26	B	1.89	1.8	JB	1.83	1.55	JB	1.83	1.8	JB	1.92833	0.365591	18.9589	1.87	2.99	B	1.93	4.64	B	1.78	4.22	B	1.71	4.14	B	1.94	2.27	B	1.78	1.85	JB	1.96	1.8	JB	1.86	2.03	B	1.84	1.61	JB
12	N1	C1-NAPHTHALENES	0.601	JB	1.93	0.422	JB	1.95	1.02	JB	1.89	0.496	JB	1.83	0.468	JB	1.83	0.502	JB	0.584833	0.221156	37.8151	1.87	4.94		1.93	15.7		1.78	17.8		1.71	21.3		1.94	8.02		1.78	3.26	B	1.96	1.61	JB	1.86	1.04	JB	1.84	0.464	JB
13	N2	C2-NAPHTHALENES	0.809	JB	1.93	0.754	JB	1.95	1.78	JB	1.89	0.966	JB	1.83	0.719	JB	1.83	1.01	JB	1.00633	0.396326	39.3832	1.87	10.6		1.93	40.2		1.78	53.4		1.71	74.4		1.94	45.9		1.78	19.8		1.96	16		1.86	11.1		1.84	2.94
14	N3	C3-NAPHTHALENES	1.01	JB	1.93	0.836	JB	1.95	1.42	JB	1.89	1.12	JB	1.83	0.969	JB	1.83	1.3	JB	1.10917	0.217832	19.6392	1.87	8.43		1.93	29.4		1.78	45.2		1.71	83		1.94	71.7		1.78	33.3		1.96	32.3		1.86	30.8		1.84	9.86
15	N4	C4-NAPHTHALENES	1.23	J	1.93	1.04	J	1.95	1.37	J	1.89	1.17	J	1.83	0.843	J	1.83	1.23	J	1.14717	0.183249	15.974	1.87	3.63		1.93	10.1		1.78	17.5		1.71	46.9		1.94	49		1.78	24.9		1.96	22.4		1.86	26.3		1.84	10.4
16	B	BIPHENYL	1.33	JB	1.93	1.17	JB	1.95	1.48	JB	1.89	1.23	JB	1.83	1.22	JB	1.83	1.29	JB	1.28667	0.11003	8.55158	1.87	1.89	JB	1.93	2.96	B	1.78	3.62		1.71	4.6		1.94	3.16	B	1.78	2.02	B	1.96	1.89	B	1.86	1.85	B	1.84	1.16	JB
17	DF	DIBENZOFURAN	9.94		1.93	7.23	B	1.95	7.28	B	1.89	6.63	B	1.83	5.68	B	1.83	6.65	B	7.235	1.44536	19.9774	1.87	7.02	B	1.93	6.88	B	1.78	7.61	B	1.71	8.79		1.94	8.66		1.78	7.49	B	1.96	6.86	B	1.86	7.13	B	1.84	6.23	B
18	AY	ACENAPHTHYLENE	0.316	J	1.93	0.216	J	1.95	0.433	J	1.89	0.278	J	1.83	0.168	J	1.83	0.148	J	0.259833	0.106144	40.8508	1.87	0.172	J	1.93	0.159	J	1.78	0.181	J	1.71	0.279	J	1.94	0.236	J	1.78	0.268	J	1.96	0.231	J	1.86	0.22	J	1.84	0.135	JB
19	AE	ACENAPHTHENE	0.418	JB	1.93	0.133	JB	1.95	0.335	JB	1.89	0.178	JB	1.83	0.167	JB	1.83	0.198	JB	0.238167	0.112316	47.1587	1.87	0.364	JB	1.93	1.27	J	1.78	1.57	J	1.71	2.23		1.94	1.37	J	1.78	0.751	JB	1.96	0.548	JB	1.86	0.431	JB	1.84	0.224	J
20	F0	FLUORENE	0.6	JB	1.93	0.298	JB	1.95	0.464	JB	1.89	0.332	JB	1.83	0.331	JB	1.83	0.498	JB	0.4205	0.119136	28.3321	1.87	1.13	JB	1.93	3.95		1.78	6.03		1.71	9.16		1.94	5.56		1.78	2.54		1.96	2.04		1.86	1.33	JB	1.84	0.56	JB
21	F1	C1-FLUORENES	0.404	J	1.93	0.294	J	1.95	0.588	J	1.89	0.468	J	1.83	0.51	J	1.83	0.639	J	0.483833	0.125118	25.8598	1.87	1.96		1.93	6.12		1.78	10.7		1.71	21.3		1.94	15.6		1.78	7.76		1.96	6.55		1.86	5.12		1.84	1.81	J
22	F2	C2-FLUORENES	1.28	J	1.93	0.991	J	1.95	1.54	J	1.89	1.54	J	1.83	1.15	J	1.83	1.63	J	1.35517	0.254645	18.7907	1.87	2.67		1.93	7.39		1.78	13		1.71	32.5		1.94	32.5		1.78	21.1		1.96	20.9		1.86	20		1.84	9.05
23	F3	C3-FLUORENES	0	U	1.93		U	1.95		U	1.89		U	1.83		U	1.83		U	0			1.87	9.91	G	1.93	12	G	1.78	18.2	G	1.71	40.7		1.94	43.5		1.78	33.8		1.96	31.1		1.86	34.3		1.84	23.2
24	A0	ANTHRACENE	0.661	J	1.93	0.395	JB	1.95	0.8	J	1.89	0.683	J	1.83	0.402	JB	1.83	0.44	JB	0.5635	0.172885	30.6805	1.87	0.704	J	1.93	0.417	JB	1.78	0.62	J	1.71	1.12	J	1.94	0.794	J	1.78	0.735	J	1.96	0.682	J	1.86	0.634	J	1.84	0.293	JB
25	P0	PHENANTHRENE	3.04	B	1.93	1.52	JB	1.95	2.73	B	1.89	2.56	B	1.83	2.16	B	1.83	2.39	B	2.4	0.524633	21.8597	1.87	4.22	B	1.93	9.1		1.78	13		1.71	20.4		1.94	19		1.78	11.7		1.96	11		1.86	10.5		1.84	4.96	B
26	PA1	C1-PHENANTHRENES/ANTHRACENES	0.773	JB	1.93	0.468	JB	1.95	0.945	JB	1.89	1.02	JB	1.83	0.799	JB	1.83	0.95	JB	0.825833	0.199437	24.1497	1.87	2.7	B	1.93	7.49		1.78	13		1.71	31		1.94	31.3		1.78	17.2		1.96	16.4		1.86	17.1		1.84	7.27
27	PA2	C2-PHENANTHRENES/ANTHRACENES	0.85	J	1.93	0.583	J	1.95	0.781	J	1.89	0.95	J	1.83	0.777	J	1.83	0.916	J	0.8095	0.131068	16.1912	1.87	2.25		1.93	6.27		1.78	12.8		1.71	36.1		1.94	44.9		1.78	31.3		1.96	26.8		1.86	32.5		1.84	17.5
28	PA3	C3-PHENANTHRENES/ANTHRACENES	0.67	J	1.93	0.428	J	1.95	0.689	J	1.89	0.816	J	1.83	0.668	J	1.83	0.616	J	0.647833	0.126659	19.5512	1.87	1.71	J	1.93	4.34		1.78	8.16		1.71	26.7		1.94	36.9		1.78	27.1		1.96	20.5		1.86	28.4		1.84	16.2
29	PA4	C4-PHENANTHRENES/ANTHRACENES	0.791	J	1.93		U	1.95	0.591	J	1.89	0.694	J	1.83	0.522	J	1.83	0.736	J	0.6668	0.109164	16.3713	1.87	1.34	J	1.93	2.29		1.78	4.19		1.71	14.4		1.94	20.2		1.78	15.7		1.96	10.3		1.86	14.9		1.84	9.04
30	RET	RETENE	0.592	J	1.93		U	1.95	0.201	J	1.89	0.43	J	1.83	0.314	J	1.83	0.238	J	0.355	0.158808	44.7347	1.87	0.907	J	1.93	0.717	J	1.78		U	1.71		U	1.94		U	1.78		U	1.96		U	1.86		U	1.84		U
31	DBT0	DIBENZOTHIOPHENE	0.217	JB	1.93	0.12	JB	1.95	0.248	JB	1.89	0.226	JB	1.83	0.174	JB	1.83	0.28	JB	0.210833	0.0566407	26.8651	1.87	1.26	JB	1.93	5.08		1.78	7.68		1.71	12.8		1.94	10.2		1.78	4.97		1.96	4.79		1.86	3.99		1.84	1.24	J
32	DBT1	C1-DIBENZOTHIOPHENES	0.3	JB	1.93	0.143	JB	1.95	0.36	JB	1.89	0.382	JB	1.83	0.321	JB	1.83	0.588	JB	0.349	0.144189	41.3148	1.87	2.34	B	1.93	8.78		1.78	15.4		1.71	40.5		1.94	41.3		1.78	22.8		1.96	21.7		1.86	23		1.84	7.44
33	DBT2	C2-DIBENZOTHIOPHENES	1.12	JB	1.93	0.849	JB	1.95	1.34	JB	1.89	1.53	JB	1.83	1.24	JB	1.83	1.56	JB	1.27317	0.267275	20.993	1.87	4.48	B	1.93	13.8		1.78	26.1		1.71	82		1.94	104		1.78	67.4		1.96	56.7		1.86	71.9		1.84	35.7
34	DBT3	C3-DIBENZOTHIOPHENES	0.914	J	1.93		U	1.95	1.31	J	1.89	1.18	J	1.83	0.99	J	1.83	1.13	J	1.1048	0.156509	14.1663	1.87	3.32		1.93	13.1		1.78	25.2		1.71	88.8		1.94	127		1.78	91.1		1.96	65.6		1.86	95.7		1.84	51.9
35	DBT4	C4-DIBENZOTHIOPHENES	0	U	1.93		U	1.95		U	1.89		U	1.83		U	1.83		U	0			1.87	1.91	J	1.93	8.12		1.78	15.4		1.71	52		1.94	77.3		1.78	57.5		1.96	35.4		1.86	55.9		1.84	34.8
36	BF	BENZO(B)FLUORENE	0.36	J	1.93	0.083	J	1.95	0.149	J	1.89	0.166	J	1.83	0.135	J	1.83	0.122	J	0.169167	0.0976226	57.7079	1.87	0.408	J	1.93	0.181	J	1.78	0.327	J	1.71	0.678	J	1.94	0.618	J	1.78	0.858	J	1.96	0.496	J	1.86	0.469	J	1.84	0.516	JB
37	FL0	FLUORANTHENE	2.51	B	1.93	0.602	JB	1.95	0.902	JB	1.89	0.813	JB	1.83	0.746	JB	1.83	0.859	JB	1.072	0.712232	66.4395	1.87	1.26	JB	1.93	0.958	JB	1.78	1.33	JB	1.71	2.15	B	1.94	2.9		1.78	2.97		1.96	2.15	B	1.86	2.86		1.84	1.56	JB
38	PY0	PYRENE	1.37	JB	1.93	0.351	JB	1.95	0.444	JB	1.89	0.45	JB	1.83	0.4	JB	1.83	0.483	JB	0.583	0.38825	66.5953	1.87	0.663	JB	1.93	0.621	JB	1.78	0.973	JB	1.71	2.1	B	1.94	2.57	B	1.78	2.23	B	1.96	1.65	JB	1.86	2.23	B	1.84	1.03	JB
39	FP1	C1-FLUORANTHENES/PYRENES	1.24	J	1.93	0.462	J	1.95	0.632	J	1.89	0.781	J	1.83	0.641	J	1.83	0.642	J	0.733	0.268231	36.5936	1.87	1.58	J	1.93	1.18	J	1.78	1.93		1.71	4.85		1.94	6.05		1.78	5.24		1.96	3.77		1.86	4.41		1.84	2.76	B
40	FP2	C2-FLUORANTHENES/PYRENES	1.13	J	1.93		U	1.95	0.69	J	1.89	0.687	J	1.83	0.558	J	1.83	0.838	J	0.7806	0.219029	28.0591	1.87	1.06	J	1.93	1.5	J	1.78	2.44		1.71	6.49		1.94	8.64		1.78	6.5		1.96	4.86		1.86	6.22		1.84	4.02
41	FP3	C3-FLUORANTHENES/PYRENES	0	U	1.93		U	1.95		U	1.89		U	1.83		U	1.83		U	0			1.87		U	1.93	1.41	J	1.78	2.44		1.71	7.35		1.94	9.83		1.78	7.82		1.96	5.19		1.86	7.02		1.84	4.08
42	FP4	C4-FLUORANTHENES/PYRENES	0	U	1.93		U	1.95		U	1.89		U	1.83		U	1.83		U	0			1.87		U	1.93	1.73	J	1.78	2.5		1.71	6.69		1.94	8.5		1.78	6.26		1.96	4.11		1.86	5.16		1.84	3.98
43	NBT0	NAPHTHOBENZOTHIOPHENE	0.552	JB	1.93	0.199	JB	1.95	0.209	JB	1.89	0.379	JB	1.83	0.27	JB	1.83	0.294	JB	0.317167	0.132208	41.6841	1.87	0.894	J	1.93	0.584	JB	1.78	1.06	J	1.71	2.51		1.94	3.38		1.78	3.01		1.96	2.18		1.86	2.68		1.84	1.62	J
44	NBT1	C1-NAPHTHOBENZOTHIOPHENES	0.269	J	1.93		U	1.95	0.325	J	1.89	0.325	J	1.83		U	1.83	0.439	J	0.3395	0.0713933	21.0289	1.87	0.591	J	1.93	1.28	J	1.78	2.18		1.71	7.16		1.94	10.5		1.78	7.94		1.96	5.14		1.86	7.46		1.84	4.16
45	NBT2	C2-NAPHTHOBENZOTHIOPHENES	0.568	J	1.93		U	1.95		U	1.89	0.437	J	1.83		U	1.83	0.898	J	0.634333	0.237551	37.4489	1.87	0.991	J	1.93	2.79		1.78	4.31		1.71	14.5		1.94	20.8		1.78	14.9		1.96	9.15		1.86	13.1		1.84	7.36
46	NBT3	C3-NAPHTHOBENZOTHIOPHENES	0	U	1.93		U	1.95		U	1.89		U	1.83		U	1.83		U	0			1.87	0.892	J	1.93	2.83		1.78	3.77		1.71	13.4		1.94	17.4		1.78	11.1		1.96	6.34		1.86	9.06		1.84	5.3
47	NBT4	C4-NAPHTHOBENZOTHIOPHENES	0	U	1.93		U	1.95		U	1.89		U	1.83		U	1.83		U	0			1.87		U	1.93	2.15		1.78	2.46		1.71	8.12		1.94	9.01		1.78	5.64		1.96	3.04		1.86	3.89		1.84	2.97
48	BA0	BENZ(A)ANTHRACENE	0.794	J	1.93	0.26	J	1.95	0.326	J	1.89	0.477	J	1.83	0.264	J	1.83	0.298	J	0.403167	0.207403	51.4436	1.87	1.17	J	1.93	0.292	J	1.78	0.502	J	1.71	0.864	J	1.94	0.789	J	1.78	1.52	J	1.96	0.87	J	1.86	0.673	J	1.84	0.525	JB
49	C0	CHRYSENE/TRIPHENYLENE	2.16		1.93	0.851	JB	1.95	1.05	JB	1.89	1.49	JB	1.83	0.988	JB	1.83	1.08	JB	1.26983	0.485816	38.2582	1.87	3.03		1.93	1.47	JB	1.78	2.24		1.71	3.37		1.94	4.26		1.78	5		1.96	3.55		1.86	3.96		1.84	2.85	B
50	BC1	C1-CHRYSENES	0.478	J	1.93		U	1.95	0.334	J	1.89	0.489	J	1.83	0.251	J	1.83	0.365	J	0.3834	0.10051	26.2155	1.87	0.644	J	1.93	0.792	J	1.78	1.18	J	1.71	3.2		1.94	4.45		1.78	3.68		1.96	2.51		1.86	3.25		1.84	2.07
51	BC2	C2-CHRYSENES	0	U	1.93		U	1.95		U	1.89		U	1.83		U	1.83		U	0			1.87		U	1.93	1.64	J	1.78	1.86		1.71	5.07		1.94	6.41		1.78	5.24		1.96	3.19		1.86	4.07		1.84	3.59
52	BC3	C3-CHRYSENES	0	U	1.93		U	1.95		U	1.89		U	1.83		U	1.83		U	0			1.87		U	1.93		U	1.78	4.73	G	1.71	8.27		1.94	8.64		1.78	6.63		1.96	5.46		1.86	5.96		1.84		U
53	BC4	C4-CHRYSENES	0	U	1.93		U	1.95		U	1.89		U	1.83		U	1.83		U	0			1.87		U	1.93		U	1.78		U	1.71		U	1.94		U	1.78		U	1.96		U	1.86		U	1.84		U
54	BBF	BENZO(B)FLUORANTHENE	1.25	JB	1.93	0.38	JB	1.95	0.371	JB	1.89	0.947	JB	1.83	0.458	JB	1.83	0.572	JB	0.663	0.358018	53.9997	1.87	1.46	JB	1.93	0.59	JB	1.78	0.722	JB	1.71	1.09	JB	1.94	1.15	JB	1.78	2.21		1.96	1.48	JB	1.86	0.931	JB	1.84	0.964	JB
55	BJKF	BENZO(J)+(K)FLUORANTHENE	0.316	JB	1.93	0.302	JB	1.95	0.24	JB	1.89	0.308	JB	1.83	0.272	JB	1.83	0.256	JB	0.282333	0.0308912	10.9414	1.87	0.391	JB	1.93	0.297	JB	1.78	0.322	JB	1.71	0.319	JB	1.94	0.372	JB	1.78	0.628	JB	1.96	0.35	JB	1.86	0.398	JB	1.84	0.505	JB
56	BAF	BENZO(A)FLUORANTHENE	0.465	JB	1.93	0.289	JB	1.95	0.903	JB	1.89	0.449	JB	1.83	0.18	JB	1.83	0.27	JB	0.426	0.258147	60.5979	1.87	0.365	JB	1.93	0.213	JB	1.78	0.278	JB	1.71	0.269	JB	1.94	0.186	JB	1.78	0.309	JB	1.96	0.334	JB	1.86	0.229	JB	1.84	0.154	J
57	BEP	BENZO(E)PYRENE	0.844	JB	1.93	0.397	JB	1.95	0.308	JB	1.89	0.58	JB	1.83	0.438	JB	1.83	0.408	JB	0.495833	0.192048	38.7324	1.87	1.08	JB	1.93	0.493	JB	1.78	0.686	JB	1.71	1.03	JB	1.94	1.06	JB	1.78	1.66	J	1.96	0.987	JB	1.86	0.878	JB	1.84	0.816	JB
58	BAP	BENZO(A)PYRENE	0.18	JB	1.93	0.21	JB	1.95	0.13	JB	1.89	0.161	JB	1.83	0.188	JB	1.83	0.251	JB	0.186667	0.0414713	22.2168	1.87	0.187	JB	1.93	0.149	JB	1.78	0.152	JB	1.71	0.218	JB	1.94	0.334	JB	1.78	0.313	JB	1.96	0.22	JB	1.86	0.252	JB	1.84	0.214	JB
59	PER	PERYLENE	0.337	JB	1.93	0.25	JB	1.95	0.191	JB	1.89	0.203	JB	1.83	0.199	JB	1.83	0.184	JB	0.227333	0.0585377	25.7497	1.87	0.311	JB	1.93	0.234	JB	1.78	0.445	JB	1.71	1.19	J	1.94	1.56	J	1.78	1.4	J	1.96	1.03	J	1.86	1.27	J	1.84	0.771	JB
60	IND	INDENO(1,2,3-CD)PYRENE	0.227	JB	1.93	0.323	JB	1.95	0.174	JB	1.89	0.156	JB	1.83	0.259	JB	1.83	0.205	JB	0.224	0.0608605	27.1699	1.87	0.184	JB	1.93	0.14	JB	1.78	0.134	JB	1.71	0.206	JB	1.94	0.227	JB	1.78	0.21	JB	1.96	0.184	JB	1.86	0.246	JB	1.84	0.382	JB
61	DA	DIBENZ(A,H)+(A,C)ANTHRACENE	0.167	JB	1.93	0.148	JB	1.95	0.073	JB	1.89	0.102	JB	1.83	0.155	JB	1.83	0.12	JB	0.1275	0.0358148	28.09	1.87	0.115	JB	1.93	0.062	JB	1.78	0.072	JB	1.71	0.104	JB	1.94	0.131	JB	1.78	0.121	JB	1.96	0.102	JB	1.86	0.102	JB	1.84	0.239	JB
62	GHI	BENZO(GHI)PERYLENE	0.369	JB	1.93	0.408	JB	1.95	0.227	JB	1.89	0.24	JB	1.83	0.336	JB	1.83	0.226	JB	0.301	0.0801499	26.6279	1.87	0.286	JB	1.93	0.228	JB	1.78	0.234	JB	1.71	0.346	JB	1.94	0.375	JB	1.78	0.387	JB	1.96	0.318	JB	1.86	0.387	JB	1.84	0.403	JB
			T0-BKG			T1-CTRL			T2-CTRL			T5-CTRL			T7-CTRL			T10-CTRL						T1-TRT			T2-TRT			T3-TRT			T4-TRT			T5-TRT			T6-TRT			T7-TRT			T8-TRT			T9-TRT
Sum 3-5 PAHs (29 analytes)			21.574			8.71			13.881			15.652			12.11			13.465						28.025			44.804			77.267			185.574			222.146			164.921			128.493			155.009			86.692
Sum all PAHs excluding thiophenes (41 analytes)			32.062			16.733			26.571			26.371			20.475			25.341						76.711		`	178.693			268.688			526.083			500.962			316.27			265.862			289.53			148.105
		Surrogates (% Recovery)
		NAPHTHALENE-D8	65			64			72			70			66			74						64			69			61			57			75			62			59			72			59
		PHENANTHRENE-D10	77			76			85			84			77			85						81			83			84			82			93			86			79			89			82
		BENZO(A)PYRENE-D12	81			78			89			86			75			85						85			86			88			86			93			88			80			89			79
[truncated: 4 more columns]

## Sheet: Table S6
Tissue Analyses for HFO Oyster Bioconcentration Test
																								UPTAKE			UPTAKE			UPTAKE			UPTAKE			DEPURATION			DEPURATION			DEPURATION			DEPURATION			DEPURATION
		Client ID	BK6-OYS			C1-OYS			C2-OYS			C5-OYS			C7-OYS			C10-OYS						T1-OYS			T2-OYS			T3-OYS			T4-OYS			T5-OYS			T6-OYS			T7-OYS			T8-OYS			T9-OYS
		Lab ID	L2205393-01			L2205393-02			L2205393-03			L2205393-04			L2205393-05			L2205393-06						L2205393-07			L2205393-08			L2205393-09			L2205393-10			L2205393-11			L2205393-12			L2205393-13			L2205393-14			L2205393-15
		Matrix	TISSUE			TISSUE			TISSUE			TISSUE			TISSUE			TISSUE						TISSUE			TISSUE			TISSUE			TISSUE			TISSUE			TISSUE			TISSUE			TISSUE			TISSUE
		Matrix Description
		Reference Method	8270D-SIM(M)			8270D-SIM(M)			8270D-SIM(M)			8270D-SIM(M)			8270D-SIM(M)			8270D-SIM(M)						8270D-SIM(M)			8270D-SIM(M)			8270D-SIM(M)			8270D-SIM(M)			8270D-SIM(M)			8270D-SIM(M)			8270D-SIM(M)			8270D-SIM(M)			8270D-SIM(M)
		Batch ID	WG1608077			WG1608077			WG1608077			WG1608077			WG1608077			WG1608077						WG1608077			WG1608077			WG1608077			WG1608077			WG1608077			WG1608077			WG1608077			WG1608077			WG1608077
		Date Collected	2022-01-26			2022-01-26			2022-01-26			2022-01-26			2022-01-26			2022-01-26						2022-01-26			2022-01-26			2022-01-27			2022-01-27			2022-01-27			2022-01-27			2022-01-27			2022-01-27			2022-01-27
		Date Received	2022-02-02			2022-02-02			2022-02-02			2022-02-02			2022-02-02			2022-02-02						2022-02-02			2022-02-02			2022-02-02			2022-02-02			2022-02-02			2022-02-02			2022-02-02			2022-02-02			2022-02-02
		Date Prepped	2022-02-23			2022-02-23			2022-02-23			2022-02-23			2022-02-23			2022-02-23						2022-02-23			2022-02-23			2022-02-23			2022-02-23			2022-02-23			2022-02-23			2022-02-23			2022-02-23			2022-02-23
		Date Analyzed	2022-03-10			2022-03-10			2022-03-10			2022-03-10			2022-03-11			2022-03-11						2022-03-11			2022-03-16			2022-03-11			2022-03-11			2022-03-11			2022-03-11			2022-03-11			2022-03-11			2022-03-11
		Sample Size(wet)	5.22	g		5.36	g		5.19	g		5.61	g		5.33	g		5.7	g					5.6	g		5.27	g		5.38	g		5.16	g		5.11	g		5.21	g		5.03	g		5.05	g		5.13	g
		% Solid	100			100			100			100			100			100						100			100			100			100			100			100			100			100			100
		File ID	F1203102205			F1203102206			F1203102208			F1203102209			F1203102210			F1203102211						F1203102212			F1203142206			F1203102215			F1203102216			F1203102217			F1203102218			F1203102219			F1203102220			F1203102221
		Units	ug/kg			ug/kg			ug/kg			ug/kg			ug/kg			ug/kg						ug/kg			ug/kg			ug/kg			ug/kg			ug/kg			ug/kg			ug/kg			ug/kg			ug/kg
		Final Volume	1			1			1			1			1			1						1			1			1			1			1			1			1			1			1
		Dilution	1			1			1			1			1			1						1			1			1			1			1			1			1			1			1
		Reporting Limit	0.958			0.933			0.963			0.891			0.938			0.877						0.893			0.949			0.929			0.969			0.978			0.96			0.994			0.99			0.975
																					CONTROLS
#	Abbrev	Analytes	Result		SSRL	Result		SSRL	Result		SSRL	Result		SSRL	Result		SSRL	Result		SSRL	Mean	Stdev	CV	Result		SSRL	Result		SSRL	Result		SSRL	Result		SSRL	Result		SSRL	Result		SSRL	Result		SSRL	Result		SSRL	Result
1	D0	CIS/TRANS-DECALIN	0.346	J	0.958	0.118	J	0.933		U	0.963		U	0.891		U	0.938		U	0.877	0.118	#DIV/0!	#DIV/0!		U	0.893	0.131	J	0.949	0.107	J	0.929	0.165	J	0.969		U	0.978		U	0.96		U	0.994		U	0.99		U
2	D1	C1-DECALINS	1.54	J	1.92	1.21	J	1.86	1.38	J	1.93	1.14	J	1.78		U	1.88	0.873	J	1.75	1.15075	0.210813	18.3196	0.73	J	1.78	1.35	J	1.9	0.95	J	1.86	1.08	J	1.94	0.95	J	1.96	0.998	J	1.92	0.922	J	1.99	0.805	J	1.98		U
3	D2	C2-DECALINS	4.01		1.92	2.63		1.86	3.21		1.93	3.32		1.78		U	1.88	2.48		1.75	2.91	0.416893	14.3262		U	1.78		U	1.9		U	1.86	3.01		1.94		U	1.96		U	1.92		U	1.99		U	1.98		U
4	D3	C3-DECALINS		U	1.92		U	1.86		U	1.93		U	1.78		U	1.88		U	1.75	#DIV/0!	#DIV/0!	#DIV/0!		U	1.78		U	1.9		U	1.86		U	1.94		U	1.96		U	1.92		U	1.99		U	1.98		U
5	D4	C4-DECALINS		U	1.92		U	1.86		U	1.93		U	1.78		U	1.88		U	1.75	#DIV/0!	#DIV/0!	#DIV/0!		U	1.78		U	1.9		U	1.86		U	1.94		U	1.96		U	1.92		U	1.99		U	1.98		U
6	BT0	BENZOTHIOPHENE	0.121	J	1.92		U	1.86	0.103	J	1.93		U	1.78		U	1.88		U	1.75	0.103	#DIV/0!	#DIV/0!	1.2	J	1.78	1.17	J	1.9	0.807	J	1.86	1.51	J	1.94		U	1.96	0.087	J	1.92		U	1.99		U	1.98		U
7	BT1	C1-BENZO(B)THIOPHENES	1.04	J	1.92		U	1.86	0.846	J	1.93		U	1.78		U	1.88		U	1.75	0.846	#DIV/0!	#DIV/0!	4.67		1.78	6.16		1.9	2.8		1.86	7.81	G	1.94		U	1.96	0.865	J	1.92		U	1.99		U	1.98		U
8	BT2	C2-BENZO(B)THIOPHENES		U	1.92		U	1.86		U	1.93		U	1.78		U	1.88		U	1.75	#DIV/0!	#DIV/0!	#DIV/0!	4.66		1.78	5		1.9	1.26	J	1.86	2.92		1.94	0.32	J	1.96	0.773	J	1.92		U	1.99		U	1.98		U
9	BT3	C3-BENZO(B)THIOPHENES		U	1.92		U	1.86		U	1.93		U	1.78		U	1.88		U	1.75	#DIV/0!	#DIV/0!	#DIV/0!	3.11		1.78	3.27		1.9	1.42	J	1.86	3.02		1.94	0.838	J	1.96	1.27	J	1.92		U	1.99	0.93	J	1.98		U
10	BT4	C4-BENZO(B)THIOPHENES		U	1.92		U	1.86		U	1.93		U	1.78		U	1.88		U	1.75	#DIV/0!	#DIV/0!	#DIV/0!	1.38	J	1.78	1.27	J	1.9	0.9	J	1.86	1.81	J	1.94		U	1.96	0.701	J	1.92		U	1.99		U	1.98		U
11	N0	NAPHTHALENE	6.99		1.92	0.998	JB	1.86	6.48		1.93	4.81		1.78	5.5		1.88	5.42		1.75	4.6416	2.12289	45.7362	5.87		1.78	8.22		1.9	7.08		1.86	7.13		1.94	6.12		1.96	6.15		1.92	5.12		1.99	4.56		1.98	5.2
12	N1	C1-NAPHTHALENES	0.772	JB	1.92	0.447	JB	1.86	0.427	JB	1.93	0.373	JB	1.78	0.343	JB	1.88	0.566	JB	1.75	0.4312	0.0860302	19.9514	12.6		1.78	7.36		1.9	1.1	JB	1.86	2.22	B	1.94	0.484	JB	1.96	0.642	JB	1.92	0.438	JB	1.99	0.392	JB	1.98	0.449	JB
13	N2	C2-NAPHTHALENES	1.69	JB	1.92		U	1.86		U	1.93	0.884	JB	1.78		U	1.88	0.934	JB	1.75	0.909	0.0353553	3.88948	25.3		1.78	19.2		1.9	5.19	B	1.86	11		1.94	1.52	JB	1.96	3.58	B	1.92	0.772	JB	1.99	1.6	JB	1.98	0.865	JB
14	N3	C3-NAPHTHALENES	1.88	JB	1.92	0.998	JB	1.86	0.821	JB	1.93	1.22	JB	1.78	0.752	JB	1.88	1.29	JB	1.75	1.0162	0.237032	23.3253	16.4		1.78	14.4		1.9	6.56	B	1.86	15.1		1.94	3.38	B	1.96	5.84	B	1.92	1.3	JB	1.99	4.15	B	1.98	1.6	JB
15	N4	C4-NAPHTHALENES	1.83	J	1.92		U	1.86		U	1.93	1.08	J	1.78		U	1.88	1.39	J	1.75	1.235	0.219203	17.7492	5.98		1.78	24.4	G	1.9	4.08		1.86	10.6		1.94	3.17		1.96	3.85		1.92	1.74	J	1.99	3.98		1.98	2
16	B	BIPHENYL	1.8	JB	1.92	0.313	JB	1.86	1.61	JB	1.93	1.33	JB	1.78	1.29	JB	1.88	1.44	JB	1.75	1.1966	0.509267	42.5595	1.96	B	1.78	2.86	B	1.9	1.92	B	1.86	2.63	B	1.94	1.52	JB	1.96	1.54	JB	1.92	1.28	JB	1.99	1.33	JB	1.98	1.47	JB
17	DF	DIBENZOFURAN	14		1.92	0.582	JB	1.86	12.4		1.93	10.4		1.78	10.7		1.88	11		1.75	9.0164	4.7768	52.979	12.9		1.78	17.2		1.9	14.1		1.86	16.9		1.94	11.6		1.96	11.9		1.92	10.1		1.99	9.74		1.98	10.9
18	AY	ACENAPHTHYLENE	0.303	J	1.92	0.096	J	1.86	0.099	J	1.93	0.126	J	1.78	0.088	J	1.88	0.163	J	1.75	0.1144	0.0306969	26.833	0.173	J	1.78	0.29	J	1.9	0.061	J	1.86	0.208	J	1.94	0.061	J	1.96	0.092	J	1.92	0.095	J	1.99	0.11	J	1.98	0.078	J
19	AE	ACENAPHTHENE	1.63	J	1.92	0.223	J	1.86	0.145	J	1.93	0.234	J	1.78	0.129	J	1.88	0.358	J	1.75	0.2178	0.0910093	41.7857	5.1		1.78	4.75		1.9	2.07		1.86	4.63		1.94	0.275	J	1.96	0.974	J	1.92	0.175	J	1.99	0.281	J	1.98	0.234	J
20	F0	FLUORENE	1.31	JB	1.92	0.289	JB	1.86	0.246	JB	1.93	0.22	JB	1.78	0.143	JB	1.88	0.342	JB	1.75	0.248	0.0747161	30.1275	8.17		1.78	6.88		1.9	2.36		1.86	6.28		1.94	0.463	JB	1.96	1.43	JB	1.92	0.285	JB	1.99	0.525	JB	1.98	0.26	JB
21	F1	C1-FLUORENES	0.939	J	1.92	0.669	J	1.86	0.37	J	1.93	0.584	J	1.78		U	1.88	0.588	J	1.75	0.55275	0.127972	23.1519	10.2		1.78	9.05		1.9	5.72		1.86	16.6		1.94	2.36		1.96	5.09		1.92	0.785	J	1.99	2.47		1.98	0.864	J
22	F2	C2-FLUORENES	2.63		1.92	1.26	J	1.86	1.83	J	1.93	1.89		1.78		U	1.88	2.53		1.75	1.8775	0.519447	27.6669	9.68		1.78	10.6		1.9	10.6		1.86	30.7		1.94	9.19		1.96	10.8		1.92	4.85		1.99	10.2		1.98	6.05
23	F3	C3-FLUORENES		U	1.92		U	1.86		U	1.93		U	1.78		U	1.88		U	1.75	#DIV/0!	#DIV/0!	#DIV/0!	15.8	G	1.78	19	G	1.9	18	G	1.86	36.6	G	1.94	19.6	G	1.96	17	G	1.92	15.6	G	1.99	20.6	G	1.98	16.9	G
24	A0	ANTHRACENE	1.4	J	1.92	0.462	J	1.86	0.303	J	1.93	0.66	J	1.78	0.286	J	1.88	0.726	J	1.75	0.4874	0.201203	41.281	3.15		1.78	2.29		1.9	1.33	J	1.86	4.41		1.94	0.642	J	1.96	1.42	J	1.92	0.503	J	1.99	1.07	J	1.98	0.444	J
25	P0	PHENANTHRENE	6.97		1.92	1.63	JB	1.86	2.59	B	1.93	4.61	B	1.78	2.68	B	1.88	5.59	B	1.75	3.42	1.62524	47.5216	29.9		1.78	25.9		1.9	12.6		1.86	26.6		1.94	6.38		1.96	12.1		1.92	3.74	B	1.99	8.28		1.98	4.62	B
26	PA1	C1-PHENANTHRENES/ANTHRACENES	1.98	B	1.92	0.585	JB	1.86	0.556	JB	1.93	1.71	JB	1.78	0.751	JB	1.88	1.95	B	1.75	1.1104	0.666525	60.0256	44.9		1.78	41.7		1.9	28.4		1.86	68.4		1.94	19.1		1.96	25.7		1.92	8.38		1.99	26		1.98	9.36
27	PA2	C2-PHENANTHRENES/ANTHRACENES	2.66		1.92	1.23	J	1.86	1.06	J	1.93	2.11		1.78	1.21	J	1.88	2.55		1.75	1.632	0.659181	40.391	33.4		1.78	36.9		1.9	42.6		1.86	111		1.94	39.2		1.96	39.5		1.92	31.9		1.99	52.3		1.98	27
28	PA3	C3-PHENANTHRENES/ANTHRACENES	2.23		1.92	1.13	J	1.86	0.959	J	1.93	1.71	J	1.78	1.11	J	1.88	2.24		1.75	1.4298	0.535897	37.4805	10.3		1.78	12.4		1.9	20.4		1.86	57.7		1.94	24.3		1.96	20.3		1.92	24.7		1.99	30.4		1.98	16.2
29	PA4	C4-PHENANTHRENES/ANTHRACENES	1.83	J	1.92	1.08	J	1.86	1.36	J	1.93	1.69	J	1.78	1.15	J	1.88	1.56	J	1.75	1.368	0.260327	19.0297	2.84		1.78	3.71		1.9	4.35		1.86	10.2		1.94	5.66		1.96	4.28		1.92	6.51		1.99	6.88		1.98	4.4
30	RET	RETENE	0.716	J	1.92	0.221	J	1.86	0.196	J	1.93	0.504	J	1.78	0.246	J	1.88	0.562	J	1.75	0.3458	0.173021	50.0349		U	1.78		U	1.9		U	1.86		U	1.94		U	1.96		U	1.92		U	1.99		U	1.98		U
31	DBT0	DIBENZOTHIOPHENE	0.475	JB	1.92	0.116	JB	1.86	0.111	JB	1.93	0.218	JB	1.78	0.114	JB	1.88	0.241	JB	1.75	0.16	0.0639883	39.9927	9.72		1.78	9.03		1.9	4.28		1.86	10.1		1.94	1.32	JB	1.96	3.06		1.92	0.35	JB	1.99	1.58	JB	1.98	0.435	JB
32	DBT1	C1-DIBENZOTHIOPHENES	0.531	JB	1.92	0.274	JB	1.86	0.28	JB	1.93	0.466	JB	1.78	0.301	JB	1.88	0.357	JB	1.75	0.3356	0.0799143	23.8124	14		1.78	12.7		1.9	9.44		1.86	23.4		1.94	6.02		1.96	8.96		1.92	2.36	B	1.99	8.16		1.98	2.2	B
33	DBT2	C2-DIBENZOTHIOPHENES	1.56	JB	1.92	0.859	JB	1.86	0.908	JB	1.93	1.25	JB	1.78	1	JB	1.88	1.43	JB	1.75	1.0894	0.242788	22.2864	11.2		1.78	12.6		1.9	13.8		1.86	34.3		1.94	13		1.96	12.6		1.92	10.1	B	1.99	16.8		1.98	8.28	B
34	DBT3	C3-DIBENZOTHIOPHENES	1.56	J	1.92		U	1.86		U	1.93	1.28	J	1.78		U	1.88	1.54	J	1.75	1.41	0.183848	13.0388	5.04		1.78	6.1		1.9	8.34		1.86	21.3		1.94	9.84		1.96	8		1.92	10.2		1.99	12.5		1.98	6.8
35	DBT4	C4-DIBENZOTHIOPHENES	1.77	J	1.92		U	1.86		U	1.93		U	1.78		U	1.88		U	1.75	#DIV/0!	#DIV/0!	#DIV/0!	2.64		1.78	2.21		1.9	3.19		1.86	6.62		1.94	3.31		1.96	3.21		1.92	3.87		1.99	4.18		1.98	3.1
36	BF	BENZO(B)FLUORENE	1.3	J	1.92	0.238	J	1.86	0.201	J	1.93	0.799	J	1.78	0.168	J	1.88		U	1.75	0.3515	0.2997	85.2633	1.69	J	1.78	1.64	J	1.9	2.59		1.86	10.2		1.94	3.47		1.96	2.81		1.92	2.48		1.99	3.8		1.98	1.46	J
37	FL0	FLUORANTHENE	14.2		1.92	1.82	JB	1.86	1.81	JB	1.93	4.29		1.78	1.66	JB	1.88	7.83		1.75	3.482	2.66625	76.5723	6.61		1.78	5.63		1.9	4.68		1.86	19.2		1.94	4.7		1.96	5.41		1.92	2.96	B	1.99	5.97		1.98	3.8
38	PY0	PYRENE	6.31		1.92	0.784	JB	1.86	0.739	JB	1.93	1.55	JB	1.78	0.626	JB	1.88	2.69		1.75	1.2778	0.86997	68.0834	12.1		1.78	14.3		1.9	18.5		1.86	49.4		1.94	13.8		1.96	15.2		1.92	5.31		1.99	14.9		1.98	5.99
39	FP1	C1-FLUORANTHENES/PYRENES	5.13		1.92	1.59	J	1.86	1.17	J	1.93	2.74		1.78	1.2	J	1.88	3.06		1.75	1.952	0.888352	45.5099	11.5		1.78	14.6		1.9	23.2		1.86	74.9		1.94	29.7		1.96	23		1.92	22.5		1.99	34.4		1.98	16.4
40	FP2	C2-FLUORANTHENES/PYRENES	5.22		1.92		U	1.86		U	1.93	3.45		1.78		U	1.88	3.54		1.75	3.495	0.0636396	1.82088	6.32		1.78	8.27		1.9	10.8		1.86	26.1		1.94	14.1		1.96	10.4		1.92	14.3		1.99	16		1.98	10.1
41	FP3	C3-FLUORANTHENES/PYRENES		U	1.92		U	1.86		U	1.93		U	1.78		U	1.88		U	1.75	#DIV/0!	#DIV/0!	#DIV/0!	1.64	J	1.78	1.44	J	1.9	2.06		1.86	5.32		1.94	2.58		1.96	2.14		1.92	2.75		1.99	3.2		1.98	1.98
42	FP4	C4-FLUORANTHENES/PYRENES		U	1.92		U	1.86		U	1.93		U	1.78		U	1.88		U	1.75	#DIV/0!	#DIV/0!	#DIV/0!		U	1.78		U	1.9		U	1.86	3.29		1.94	2.18		1.96	2.01		1.92	2.19		1.99		U	1.98		U
43	NBT0	NAPHTHOBENZOTHIOPHENE	1.56	J	1.92	0.566	JB	1.86	0.334	JB	1.93	1.28	J	1.78	0.511	JB	1.88	1.14	J	1.75	0.7662	0.417049	54.4309	1.68	J	1.78	2.22		1.9	3.07		1.86	8.14		1.94	4.01		1.96	3.53		1.92	4.37		1.99	5.07		1.98	2.87
44	NBT1	C1-NAPHTHOBENZOTHIOPHENES	1.16	J	1.92		U	1.86		U	1.93	0.579	J	1.78	0.411	J	1.88	0.713	J	1.75	0.567667	0.151319	26.6563	1.23	J	1.78	1.4	J	1.9	1.86		1.86	5.14		1.94	2.56		1.96	2.17		1.92	2.68		1.99	3.2		1.98	1.73	J
45	NBT2	C2-NAPHTHOBENZOTHIOPHENES		U	1.92		U	1.86		U	1.93		U	1.78		U	1.88		U	1.75	#DIV/0!	#DIV/0!	#DIV/0!	2.42	G	1.78		U	1.9	2.13	G	1.86	5.08	G	1.94	2.84	G	1.96	2.71	G	1.92	2.59	G	1.99	2.98	G	1.98	3.54	G
46	NBT3	C3-NAPHTHOBENZOTHIOPHENES		U	1.92		U	1.86		U	1.93		U	1.78		U	1.88		U	1.75	#DIV/0!	#DIV/0!	#DIV/0!	1.07	J	1.78		U	1.9		U	1.86	1.5	J	1.94		U	1.96		U	1.92		U	1.99		U	1.98		U
47	NBT4	C4-NAPHTHOBENZOTHIOPHENES		U	1.92		U	1.86		U	1.93		U	1.78		U	1.88		U	1.75	#DIV/0!	#DIV/0!	#DIV/0!		U	1.78		U	1.9		U	1.86		U	1.94		U	1.96		U	1.92		U	1.99		U	1.98		U
48	BA0	BENZ(A)ANTHRACENE	3.06		1.92	0.702	J	1.86	0.335	J	1.93	1.62	J	1.78	0.529	J	1.88	1.49	J	1.75	0.9352	0.582318	62.2666	1.37	J	1.78	1.27	J	1.9	1.56	J	1.86	4.34		1.94	2.23		1.96	2.21		1.92	2.3		1.99	2.79		1.98	1.7	J
49	C0	CHRYSENE/TRIPHENYLENE	7.58		1.92	2.72		1.86	1.82	J	1.93	4.6		1.78	2.04		1.88	6.45		1.75	3.526	1.96669	55.7769	5.11		1.78	4.46		1.9	3.98		1.86	14.5		1.94	6.2		1.96	5.93		1.92	7.32		1.99	8.78		1.98	5.64
50	BC1	C1-CHRYSENES	2.04		1.92	0.532	J	1.86	0.316	J	1.93	0.916	J	1.78	0.583	J	1.88	1.04	J	1.75	0.6774	0.295411	43.6096	1.29	J	1.78	1.58	J	1.9	1.84	J	1.86	4.59		1.94	2.63		1.96	2.13		1.92	3.02		1.99	3.27		1.98	1.9	J
51	BC2	C2-CHRYSENES	2.47		1.92		U	1.86		U	1.93		U	1.78		U	1.88		U	1.75	#DIV/0!	#DIV/0!	#DIV/0!		U	1.78		U	1.9		U	1.86	2.29		1.94		U	1.96	1.67	J	1.92	2.34		1.99	1.82	J	1.98	1.52	J
52	BC3	C3-CHRYSENES		U	1.92		U	1.86		U	1.93		U	1.78		U	1.88		U	1.75	#DIV/0!	#DIV/0!	#DIV/0!		U	1.78		U	1.9		U	1.86		U	1.94		U	1.96		U	1.92		U	1.99		U	1.98		U
53	BC4	C4-CHRYSENES		U	1.92		U	1.86		U	1.93		U	1.78		U	1.88		U	1.75	#DIV/0!	#DIV/0!	#DIV/0!		U	1.78		U	1.9		U	1.86		U	1.94		U	1.96		U	1.92		U	1.99		U	1.98		U
54	BBF	BENZO(B)FLUORANTHENE	7.4		1.92	2.06		1.86	1.03	J	1.93	2.67		1.78	2.19		1.88	3.13		1.75	2.216	0.786308	35.4832	2.14		1.78	2.36		1.9	0.94	J	1.86	2.56		1.94	1.87	J	1.96	3.43		1.92	1.68	J	1.99	2.86		1.98	2.18
55	BJKF	BENZO(J)+(K)FLUORANTHENE	3.29		1.92	0.322	J	1.86	0.258	J	1.93	0.423	J	1.78	0.527	J	1.88	0.375	J	1.75	0.381	0.102135	26.807	0.433	J	1.78	0.573	J	1.9	0.272	J	1.86	0.467	J	1.94	0.477	J	1.96	0.977	J	1.92	0.507	J	1.99	0.484	J	1.98	0.6	J
56	BAF	BENZO(A)FLUORANTHENE	0.433	J	1.92	0.126	J	1.86		U	1.93	0.199	J	1.78	0.197	J	1.88	0.321	J	1.75	0.21075	0.0809624	38.4163	0.32	J	1.78	0.326	J	1.9		U	1.86	0.269	J	1.94		U	1.96		U	1.92	0.087	J	1.99	0.162	J	1.98	0.14	J
57	BEP	BENZO(E)PYRENE	4.01		1.92	1.31	J	1.86	0.74	J	1.93	1.74	J	1.78	0.886	J	1.88	3.26		1.75	1.5872	1.01339	63.848	1.62	J	1.78	1.34	J	1.9	0.533	J	1.86	2.22		1.94	0.886	J	1.96	1.2	J	1.92	1.01	J	1.99	1.31	J	1.98	1.28	J
58	BAP	BENZO(A)PYRENE	0.832	J	1.92		U	1.86		U	1.93		U	1.78		U	1.88		U	1.75	#DIV/0!	#DIV/0!	#DIV/0!		U	1.78	0.196	J	1.9		U	1.86	0.204	J	1.94		U	1.96		U	1.92		U	1.99		U	1.98		U
59	PER	PERYLENE	0.585	J	1.92	0.169	J	1.86		U	1.93		U	1.78		U	1.88	0.302	J	1.75	0.2355	0.0940452	39.9343		U	1.78	0.457	J	1.9		U	1.86	0.209	J	1.94		U	1.96		U	1.92		U	1.99		U	1.98	0.135	J
60	IND	INDENO(1,2,3-CD)PYRENE	0.532	J	1.92	0.082	J	1.86	0.056	J	1.93	0.04	J	1.78	0.06	J	1.88	0.082	J	1.75	0.064	0.0180555	28.2117	0.061	J	1.78	0.149	J	1.9	0.067	J	1.86	0.136	J	1.94	0.096	J	1.96	0.097	J	1.92	0.09	J	1.99	0.079	J	1.98	0.072	J
61	DA	DIBENZ(A,H)+(A,C)ANTHRACENE	0.214	J	1.92		U	1.86		U	1.93		U	1.78		U	1.88		U	1.75	#DIV/0!	#DIV/0!	#DIV/0!		U	1.78	0.097	J	1.9		U	1.86	0.103	J	1.94	0.077	J	1.96	0.073	J	1.92		U	1.99		U	1.98		U
62	GHI	BENZO(GHI)PERYLENE	0.86	J	1.92	0.196	J	1.86	0.161	J	1.93	0.201	J	1.78	0.203	J	1.88	0.205	J	1.75	0.1932	0.0183085	9.47643	0.189	J	1.78	0.322	J	1.9	0.139	J	1.86	0.28	J	1.94	0.265	J	1.96	0.258	J	1.92	0.176	J	1.99	0.17	J	1.98	0.232	J
			BK6-OYS			C1-OYS			C2-OYS			C5-OYS			C7-OYS			C10-OYS						T1-OYS			T2-OYS			T3-OYS			T4-OYS			T5-OYS			T6-OYS			T7-OYS			T8-OYS			T9-OYS
Sum 3-5 PAHs (29 analytes)			83.252			18.989			15.66			38.232			18.302			48.953						176.883			181.91			180.841			498.888			180.543			182.245			146.753			224.925			117.153
Sum all PAHs excluding thiophenes (41 analytes)			105.026			24.282			27.688			50.983			26.547			63.974						294.116			308.92			245.582			642.586			228.686			239.233			179.193			275.123			153.123
		Surrogates (% Recovery)
		NAPHTHALENE-D8	70			75			72			56			59			61						54			76			68			65			52			69			53			52			58
		PHENANTHRENE-D10	86			86			82			85			80			85						88			87			79			83			65			84			79			81			85
		BENZO(A)PYRENE-D12	85			83			79			84			76			77						86			86			74			78			63			79			76			76			81
[truncated: 4 more columns]

## Sheet: Table S7
Lipid Analysis for Oyster Bioconcentration Tests
HOOPs							Control														Treatment																												Control
Sample	T0-BKG	T1-CTRL	T2-CTRL	T5-CTRL	T7-CTRL	T10-CTRL	Mean	Std	CV (%)		T1-TRT	T2-TRT	T3-TRT	T4-TRT	T5-TRT	T6-TRT	T7-TRT	T8-TRT	T9-TRT	T10-TRT	Mean	Std	CV (%)
Result (% wet)	1.51	1.14	1.52	1.71	1.62	1.46	1.49	0.217715	14.6118		2.43	1.64	1.63	2.27	1.89	2.22	2.26	1.86	1.48	1.7	1.96444	0.332325	16.917
HFO							Control														Treatment
Sample	BK6-OYS	C1-OYS	C2-OYS	C5-OYS	C7-OYS	C10-OYS	Mean	Std	CV (%)		T1-OYS	T2-OYS	T3-OYS	T4-OYS	T5-OYS	T6-OYS	T7-OYS	T8-OYS	T9-OYS	T10-OYS	Mean	Std	CV (%)
Result (% wet)	2.06	1.42	1.15	2.22	1.22	2.51	1.704	0.620024	36.3864		2.5	0.911	0.994	2.3	1.43	1.63	1.52	1.92	1.74	2.13	1.66056	0.523396	31.5194

## Sheet: Table S8
Lipid Normalized Tissue Concentrations for Oysters Collected in Lab HFO and Hoops Tests and Predicted Oyster Fluid Concentrations Using Equilibrium Partitioning
			Lipid Normalized Oyster Concentration (μg/kg lipid)
			HFO Test	UPTAKE	UPTAKE	UPTAKE	UPTAKE	DEPURATION	DEPURATION	DEPURATION	DEPURATION	DEPURATION	DEPURATION	Hoops Test	UPTAKE	UPTAKE	UPTAKE	UPTAKE	DEPURATION	DEPURATION	DEPURATION	DEPURATION	DEPURATION	DEPURATION
#	Abbrev	Analytes	T0-BKG	T1-TRT	T2-TRT	T3-TRT	T4-TRT	T5-TRT	T6-TRT	T7-TRT	T8-TRT	T9-TRT	T10-TRT	BK6-OYS	T1-OYS	T2-OYS	T3-OYS	T4-OYS	T5-OYS	T6-OYS	T7-OYS	T8-OYS	T9-OYS	T10-OYS
1	N0	NAPHTHALENE	164.901	123.045	282.927	258.896	182.379	120.106	83.3333	79.646	109.14	108.784	104.118	339.32	234.8	902.305	712.274	310	427.972	377.301	336.842	237.5	298.851	350.235
2	N1	C1-NAPHTHALENES	39.8013	203.292	957.317	1092.02	938.326	424.339	146.847	71.2389	55.914	31.3514	38.8235	37.4757	504	807.903	110.664	96.5217	33.8462	39.3865	28.8158	20.4167	25.8046	27.5587
3	N2	C2-NAPHTHALENES	53.5762	436.214	2451.22	3276.07	3277.53	2428.57	891.892	707.965	596.774	198.649	302.353	82.0388	1012	2107.57	522.133	478.261	106.294	219.632	50.7895	83.3333	49.7126	55.3991
4	N3	C3-NAPHTHALENES	66.8874	346.914	1792.68	2773.01	3656.39	3793.65	1500	1429.2	1655.91	666.216	911.765	91.2621	656	1580.68	659.96	656.522	236.364	358.282	85.5263	216.146	91.954	129.577
5	N4	C4-NAPHTHALENES	81.457	149.383	615.854	1073.62	2066.08	2592.59	1121.62	991.15	1413.98	702.703	882.353	88.835	239.2	2678.38	410.463	460.87	221.678	236.196	114.474	207.292	114.943	138.028
6	B	BIPHENYL	88.0795	77.7778	180.488	222.086	202.643	167.196	90.991	83.6283	99.4624	78.3784	81.1765	87.3786	78.4	313.941	193.159	114.348	106.294	94.4785	84.2105	69.2708	84.4828	84.9765
7	AY	ACENAPHTHYLENE	20.9272	7.07819	9.69512	11.1043	12.2907	12.4868	12.0721	10.2212	11.828	9.12162	10.9412	14.7087	6.92	31.8332	6.13682	9.04348	4.26573	5.64417	6.25	5.72917	4.48276	3.99061
8	AE	ACENAPHTHENE	27.6821	14.9794	77.439	96.319	98.2379	72.4868	33.8288	24.2478	23.172	15.1351	15.2941	79.1262	204	521.405	208.249	201.304	19.2308	59.7546	11.5132	14.6354	13.4483	11.1737
9	F0	FLUORENE	39.7351	46.5021	240.854	369.939	403.524	294.18	114.414	90.2655	71.5054	37.8378	45.8824	63.5922	326.8	755.214	237.425	273.043	32.3776	87.7301	18.75	27.3438	14.9425	16.1972
10	F1	C1-FLUORENES	26.755	80.6584	373.171	656.442	938.326	825.397	349.55	289.823	275.269	122.297	155.294	45.5825	408	993.414	575.453	721.739	165.035	312.27	51.6447	128.646	49.6552	72.3005
11	F2	C2-FLUORENES	84.7682	109.877	450.61	797.546	1431.72	1719.58	950.45	924.779	1075.27	611.486	711.765	127.67	387.2	1163.56	1066.4	1334.78	642.657	662.577	319.079	531.25	347.701	417.84
12	F3	C3-FLUORENES	0	407.819	731.707	1116.56	1792.95	2301.59	1522.52	1376.11	1844.09	1567.57	1400	0	632	2085.62	1810.87	1591.3	1370.63	1042.94	1026.32	1072.92	971.264	1070.42
13	A0	ANTHRACENE	43.7748	28.9712	25.4268	38.0368	49.3392	42.0106	33.1081	30.177	34.086	19.7973	28.6471	67.9612	126	251.372	133.803	191.739	44.8951	87.1166	33.0921	55.7292	25.5172	29.7183
14	P0	PHENANTHRENE	201.325	173.663	554.878	797.546	898.678	1005.29	527.027	486.726	564.516	335.135	364.706	338.35	1196	2843.03	1267.61	1156.52	446.154	742.331	246.053	431.25	265.517	276.056
15	PA1	C1-PHENANTHRENES/ANTHRACENES	51.1921	111.111	456.707	797.546	1365.64	1656.08	774.775	725.664	919.355	491.216	541.765	96.1165	1796	4577.39	2857.14	2973.91	1335.66	1576.69	551.316	1354.17	537.931	676.056
16	PA2	C2-PHENANTHRENES/ANTHRACENES	56.2914	92.5926	382.317	785.276	1590.31	2375.66	1409.91	1185.84	1747.31	1182.43	1152.94	129.126	1336	4050.49	4285.71	4826.09	2741.26	2423.31	2098.68	2723.96	1551.72	1530.52
17	PA3	C3-PHENANTHRENES/ANTHRACENES	44.3709	70.3704	264.634	500.613	1176.21	1952.38	1220.72	907.08	1526.88	1094.59	988.235	108.252	412	1361.14	2052.31	2508.7	1699.3	1245.4	1625	1583.33	931.034	924.883
18	PA4	C4-PHENANTHRENES/ANTHRACENES	52.3841	55.144	139.634	257.055	634.361	1068.78	707.207	455.752	801.075	610.811	500.588	88.835	113.6	407.245	437.626	443.478	395.804	262.577	428.289	358.333	252.874	237.089
19	RET	RETENE	39.2053	37.3251	43.7195	0	0	0	0	0	0	0	0	34.7573	0	0	0	0	0	0	0	0	0	0
20	BF	BENZO(B)FLUORENE	23.8411	16.7901	11.0366	20.0613	29.8678	32.6984	38.6486	21.9469	25.2151	34.8649	18.1765	63.1068	67.6	180.022	260.563	443.478	242.657	172.393	163.158	197.917	83.908	121.596
21	FL0	FLUORANTHENE	166.225	51.8519	58.4146	81.5951	94.7137	153.439	133.784	95.1327	153.763	105.405	109.412	689.32	264.4	618.002	470.825	834.783	328.671	331.902	194.737	310.938	218.391	230.047
22	PY0	PYRENE	90.7285	27.284	37.8659	59.6933	92.511	135.979	100.45	73.0088	119.892	69.5946	73.5294	306.311	484	1569.7	1861.17	2147.83	965.035	932.515	349.342	776.042	344.253	446.948
23	FP1	C1-FLUORANTHENES/PYRENES	82.1192	65.0206	71.9512	118.405	213.656	320.106	236.036	166.814	237.097	186.486	174.118	249.029	460	1602.63	2334	3256.52	2076.92	1411.04	1480.26	1791.67	942.529	1051.64
24	FP2	C2-FLUORANTHENES/PYRENES	74.8344	43.6214	91.4634	149.693	285.903	457.143	292.793	215.044	334.409	271.622	217.647	253.398	252.8	907.794	1086.52	1134.78	986.014	638.037	940.789	833.333	580.46	596.244
25	FP3	C3-FLUORANTHENES/PYRENES	0	0	85.9756	149.693	323.789	520.106	352.252	229.646	377.419	275.676	214.118	0	65.6	158.068	207.243	231.304	180.42	131.288	180.921	166.667	113.793	99.5305
26	FP4	C4-FLUORANTHENES/PYRENES	0	0	105.488	153.374	294.714	449.735	281.982	181.858	277.419	268.919	145.882	0	0	0	0	143.043	152.448	123.313	144.079	0	0	0
27	BA0	BENZ(A)ANTHRACENE	52.5828	48.1481	17.8049	30.7975	38.0617	41.746	68.4685	38.4956	36.1828	35.473	30.0588	148.544	54.8	139.407	156.942	188.696	155.944	135.583	151.316	145.312	97.7011	107.512
28	C0	CHRYSENE/TRIPHENYLENE	143.046	124.691	89.6341	137.423	148.458	225.397	225.225	157.08	212.903	192.568	168.235	367.961	204.4	489.572	400.402	630.435	433.566	363.804	481.579	457.292	324.138	329.577
29	BC1	C1-CHRYSENES	31.6556	26.5021	48.2927	72.3926	140.969	235.45	165.766	111.062	174.731	139.865	108.824	99.0291	51.6	173.436	185.111	199.565	183.916	130.675	198.684	170.312	109.195	117.371
30	BC2	C2-CHRYSENES	0	0	100	114.11	223.348	339.153	236.036	141.15	218.817	242.568	127.059	119.903	0	0	0	99.5652	0	102.454	153.947	94.7917	87.3563	110.798
31	BC3	C3-CHRYSENES	0	0	0	290.184	364.317	457.143	298.649	241.593	320.43	0	314.706	0	0	0	0	0	0	0	0	0	0	0
32	BC4	C4-CHRYSENES	0	0	0	0	0	0	0	0	0	0	0	0	0	0	0	0	0	0	0	0	0	0
33	BBF	BENZO(B)FLUORANTHENE	82.7815	60.0823	35.9756	44.2945	48.0176	60.8466	99.5495	65.4867	50.0538	65.1351	44.4706	359.223	85.6	259.056	94.5674	111.304	130.769	210.429	110.526	148.958	125.287	138.028
34	BJKF	BENZO(J)+(K)FLUORANTHENE	20.9272	16.0905	18.1098	19.7546	14.0529	19.6825	28.2883	15.4867	21.3978	34.1216	17.8824	159.709	17.32	62.8979	27.3642	20.3043	33.3566	59.9387	33.3553	25.2083	34.4828	26.338
35	BAF	BENZO(A)FLUORANTHENE	30.7947	15.0206	12.9878	17.0552	11.8502	9.84127	13.9189	14.7788	12.3118	10.4054	9.64706	21.0194	12.8	35.7849	0	11.6957	0	0	5.72368	8.4375	8.04598	0
36	BEP	BENZO(E)PYRENE	55.894	44.4444	30.061	42.0859	45.3744	56.0847	74.7748	43.6726	47.2043	55.1351	43.5882	194.66	64.8	147.091	53.6217	96.5217	61.958	73.6196	66.4474	68.2292	73.5632	75.1174
37	BAP	BENZO(A)PYRENE	11.9205	7.69547	9.08537	9.32515	9.60352	17.672	14.0991	9.73451	13.5484	14.4595	8.17647	40.3883	0	21.5148	0	8.86957	0	0	0	0	0	0
38	PER	PERYLENE	22.3179	12.7984	14.2683	27.3006	52.4229	82.5397	63.0631	45.5752	68.2796	52.0946	42.8235	28.3981	0	50.1647	0	9.08696	0	0	0	0	7.75862	0
39	IND	INDENO(1,2,3-CD)PYRENE	15.0331	7.57202	8.53659	8.22086	9.07489	12.0106	9.45946	8.14159	13.2258	25.8108	9.52941	25.8252	2.44	16.3557	6.74044	5.91304	6.71329	5.95092	5.92105	4.11458	4.13793	6.24413
40	DA	DIBENZ(A,H)+(A,C)ANTHRACENE	11.0596	4.73251	3.78049	4.41718	4.5815	6.93122	5.45045	4.51327	5.48387	16.1486	4.76471	10.3883	0	10.6476	0	4.47826	5.38462	4.47853	0	0	0	0
41	GHI	BENZO(GHI)PERYLENE	24.4371	11.7695	13.9024	14.3558	15.2423	19.8413	17.4324	14.0708	20.8065	27.2297	16	41.7476	7.56	35.3458	13.9839	12.1739	18.5315	15.8282	11.5789	8.85417	13.3333	11.831
			Lipid Normalized Oyster Concentration (mg/kg lipid)
		Sample	T0-BKG	T1-TRT	T2-TRT	T3-TRT	T4-TRT	T5-TRT	T6-TRT	T7-TRT	T8-TRT	T9-TRT	T10-TRT	BK6-OYS	T1-OYS	T2-OYS	T3-OYS	T4-OYS	T5-OYS	T6-OYS	T7-OYS	T8-OYS	T9-OYS	T10-OYS
		Total 3-5 Ring PAHs (29 analytes)	1.42874	1.15329	2.73195	4.74031	8.17507	11.7538	7.42887	5.68553	8.33382	5.85757	5.47553	4.04136	7.07532	19.9682	18.1933	21.6908	12.6254	11.1807	9.6548	11.7148	6.73293	7.14315
		Total PAHs (41 analytes)	2.12331	3.15683	10.8959	16.4839	23.1755	26.5059	14.2464	11.7638	15.5661	10.0071	10.1353	5.09835	11.7646	33.91	24.7064	27.9385	15.992	14.6769	11.789	14.3293	8.80017	9.52085
				Predicted Oyster Fluid Concentration (μg/L)
			Sample	HFO Test	UPTAKE	UPTAKE	UPTAKE	UPTAKE	DEPURATION	DEPURATION	DEPURATION	DEPURATION	DEPURATION	DEPURATION	Hoops Test	UPTAKE	UPTAKE	UPTAKE	UPTAKE	DEPURATION	DEPURATION	DEPURATION	DEPURATION	DEPURATION	DEPURATION
#	Abbrev	Analytes	Log Kow	T0-BKG	T1-TRT	T2-TRT	T3-TRT	T4-TRT	T5-TRT	T6-TRT	T7-TRT	T8-TRT	T9-TRT	T10-TRT	BK6-OYS	T1-OYS	T2-OYS	T3-OYS	T4-OYS	T5-OYS	T6-OYS	T7-OYS	T8-OYS	T9-OYS	T10-OYS
1	N0	NAPHTHALENE	3.169	0.111744	0.0833806	0.191723	0.175438	0.123587	0.0813887	0.0564701	0.0539714	0.0739576	0.0737164	0.0705544	0.229938	0.15911	0.611439	0.482666	0.210069	0.290012	0.255675	0.228258	0.16094	0.202514	0.237334
2	N1	C1-NAPHTHALENES	3.716	0.00765416	0.039095	0.184101	0.210006	0.180449	0.0816042	0.02824	0.0136999	0.0107528	0.00602915	0.00746612	0.00720693	0.0969238	0.155367	0.0212817	0.018562	0.00650893	0.00757439	0.00554154	0.00392631	0.00496246	0.00529979
3	N2	C2-NAPHTHALENES	4.264	0.00291724	0.023752	0.13347	0.178383	0.178463	0.132236	0.0485638	0.0385489	0.0324945	0.0108165	0.0164632	0.00446704	0.0551037	0.114758	0.0284303	0.0260414	0.00578772	0.011959	0.0027655	0.00453752	0.00270687	0.00301649
4	N3	C3-NAPHTHALENES	4.81	0.00103596	0.00537306	0.0277654	0.0429488	0.0566307	0.0587567	0.0232322	0.0221357	0.0256471	0.0103185	0.0141216	0.00141348	0.0101602	0.0244818	0.0102216	0.0101683	0.00366084	0.00554913	0.00132465	0.0033477	0.0014242	0.00200692
5	N4	C4-NAPHTHALENES	5.36	0.000355572	0.000652079	0.0026883	0.00468652	0.00901876	0.0113171	0.00489606	0.00432653	0.00617224	0.00306741	0.00385161	0.000387779	0.00104415	0.0116915	0.00179174	0.00201177	0.000967661	0.00103103	0.000499696	0.000904861	0.000501742	0.000602515
6	B	BIPHENYL	3.757	0.0154126	0.0136099	0.0315826	0.0388616	0.0354594	0.0292567	0.015922	0.0146337	0.0174044	0.013715	0.0142046	0.0152899	0.0137188	0.0549348	0.0337999	0.0200091	0.0185998	0.0165323	0.0147356	0.0121213	0.0147832	0.0148696
7	AY	ACENAPHTHYLENE	3.7147	0.00403655	0.00136528	0.00187005	0.00214186	0.00237071	0.00240852	0.00232853	0.00197153	0.00228144	0.00175943	0.0021104	0.0028371	0.00133477	0.00614016	0.0011837	0.00174436	0.000822799	0.00108868	0.00120554	0.00110507	0.00086466	0.000769732
8	AE	ACENAPHTHENE	3.9362	0.00320626	0.00173498	0.00896933	0.0111561	0.0113783	0.00839574	0.0039182	0.00280849	0.00268389	0.00175302	0.00177143	0.00916474	0.0236282	0.0603914	0.0241204	0.023316	0.00222739	0.00692104	0.0013335	0.00169514	0.00155764	0.00129419
9	F0	FLUORENE	4.1512	0.00280527	0.00328301	0.0170041	0.0261174	0.0284885	0.0207689	0.00807757	0.00637267	0.00504822	0.00267132	0.00323926	0.00448956	0.0230718	0.0533175	0.016762	0.0192767	0.00228584	0.00619368	0.00132374	0.00193045	0.00105493	0.00114351
10	F1	C1-FLUORENES	4.0155	0.00258169	0.00778305	0.0360087	0.0633426	0.0905428	0.0796458	0.0337294	0.0279662	0.0265618	0.0118009	0.0149849	0.00439844	0.0393695	0.0958584	0.0555277	0.0696434	0.0159249	0.0301322	0.0049834	0.0124135	0.00479142	0.00697656
11	F2	C2-FLUORENES	4.5628	0.00231971	0.0030068	0.0123311	0.0218251	0.0391794	0.0470567	0.0260093	0.0253068	0.029425	0.0167335	0.0194776	0.00349372	0.0105958	0.0318411	0.0291823	0.0365267	0.0175865	0.0181316	0.00873169	0.0145378	0.00951494	0.0114343
12	F3	C3-FLUORENES	5.11	0	0.00316568	0.00567986	0.0086673	0.0139177	0.017866	0.0118185	0.010682	0.0143147	0.0121682	0.0108675	0	0.00490588	0.0161896	0.0140568	0.0123525	0.0106395	0.00809583	0.00796675	0.00832848	0.00753941	0.00830912
13	A0	ANTHRACENE	5.66	9.57689e-05	6.33821e-05	5.56278e-05	8.32155e-05	0.000107942	9.19091e-05	7.24326e-05	6.60201e-05	7.45721e-05	4.33118e-05	6.26729e-05	0.000148683	0.000275658	0.000549942	0.000292729	0.00041948	9.82198e-05	0.00019059	7.23976e-05	0.000121922	5.58256e-05	6.50166e-05
14	P0	PHENANTHRENE	4.345	0.00909697	0.00784705	0.0250725	0.0360376	0.0406073	0.0454247	0.023814	0.021993	0.025508	0.0151433	0.0164795	0.0152885	0.054042	0.128464	0.0572775	0.0522581	0.0201597	0.0335427	0.011118	0.0194863	0.0119976	0.0124738
15	PA1	C1-PHENANTHRENES/ANTHRACENES	4.345	0.00231314	0.00502062	0.0206366	0.0360376	0.0617072	0.0748312	0.0350087	0.0327895	0.0415416	0.0221959	0.02448	0.00434308	0.0811533	0.206832	0.129102	0.134378	0.0603528	0.0712435	0.0249115	0.0611888	0.0243067	0.030548
16	PA2	C2-PHENANTHRENES/ANTHRACENES	4.8923	0.000721343	0.00118652	0.00489918	0.0100629	0.0203789	0.0304428	0.0180672	0.0151959	0.0223908	0.0151522	0.0147743	0.00165468	0.0171201	0.0519049	0.0549191	0.0618437	0.0351277	0.0310534	0.0268935	0.034906	0.0198845	0.0196127
17	PA3	C3-PHENANTHRENES/ANTHRACENES	5.4396	0.000161249	0.000255735	0.000961714	0.00181929	0.0042745	0.0070952	0.00443625	0.00329644	0.00554888	0.00397789	0.00359137	0.000393403	0.00149726	0.00494656	0.00745837	0.00911692	0.00617547	0.00452594	0.00590546	0.00575403	0.0033835	0.00336114
18	PA4	C4-PHENANTHRENES/ANTHRACENES	5.99	5.36043e-05	5.64285e-05	0.000142887	0.000263043	0.000649137	0.00109368	0.00072368	0.000466368	0.000819735	0.000625038	0.000512248	9.09042e-05	0.000116246	0.000416731	0.000447819	0.000453808	0.000405024	0.000268693	0.000438266	0.00036668	0.000258764	0.000242612
19	RET	RETENE	6.53	1.15703e-05	1.10154e-05	1.29025e-05	0	0	0	0	0	0	0	0	1.02576e-05	0	0	0	0	0	0	0	0	0	0
20	BF	BENZO(B)FLUORENE	6.35	1.06494e-05	7.49987e-06	4.92986e-06	8.96108e-06	1.33415e-05	1.46058e-05	1.72637e-05	9.80332e-06	1.12632e-05	1.55736e-05	8.11913e-06	2.81888e-05	3.01958e-05	8.04129e-05	0.000116389	0.000198094	0.000108391	7.7005e-05	7.288e-05	8.84061e-05	3.74803e-05	5.4315e-05
21	FL0	FLUORANTHENE	5.19	0.00107324	0.000334784	0.000377157	0.000526822	0.000611523	0.000990686	0.000863781	0.000614229	0.00099278	0.000680554	0.000706422	0.00445063	0.00170711	0.00399016	0.0030399	0.00538981	0.00212208	0.00214294	0.00125733	0.00200758	0.00141005	0.00148531
22	PY0	PYRENE	4.933	0.00105863	0.000318352	0.000441822	0.000696507	0.00107943	0.00158661	0.00117207	0.000851874	0.00139892	0.000812036	0.000857948	0.00357406	0.00564736	0.0183155	0.0217163	0.025061	0.0112601	0.0108807	0.00407616	0.00905493	0.00401678	0.00521504
23	FP1	C1-FLUORANTHENES/PYRENES	4.933	0.000958175	0.000758666	0.000839534	0.00138156	0.00249296	0.00373503	0.00275409	0.0019464	0.00276647	0.00217594	0.00203162	0.0029057	0.00536732	0.0186997	0.0272334	0.0379974	0.0242337	0.0164642	0.0172719	0.0209053	0.0109975	0.0122707
24	FP2	C2-FLUORANTHENES/PYRENES	5.48	0.0002478	0.000144444	0.000302864	0.000495681	0.000946714	0.00151374	0.000969528	0.000712078	0.00110733	0.000899424	0.000720697	0.00083908	0.000837099	0.00300599	0.0035978	0.00375762	0.003265	0.00211274	0.00311525	0.00275943	0.00192208	0.00197435
25	FP3	C3-FLUORANTHENES/PYRENES	6.03	0	0	8.02371e-05	0.000139702	0.000302177	0.000485391	0.000328741	0.000214318	0.000352228	0.000257276	0.000199826	0	6.12215e-05	0.000147518	0.000193411	0.000215866	0.000168377	0.000122525	0.000168845	0.000155542	0.000106198	9.28873e-05
26	FP4	C4-FLUORANTHENES/PYRENES	6.57	0	0	2.83924e-05	4.12812e-05	7.93232e-05	0.000121048	7.58964e-05	4.89478e-05	7.46684e-05	7.23805e-05	3.92647e-05	0	0	0	0	3.85007e-05	4.10318e-05	3.31901e-05	3.87794e-05	0	0	0
27	BA0	BENZ(A)ANTHRACENE	7.12	3.98881e-06	3.65241e-06	1.35064e-06	2.33623e-06	2.88727e-06	3.16676e-06	5.19386e-06	2.92019e-06	2.74475e-06	2.6909e-06	2.28019e-06	1.12682e-05	4.15701e-06	1.05751e-05	1.19052e-05	1.4314e-05	1.18296e-05	1.0285e-05	1.14785e-05	1.10231e-05	7.41139e-06	8.1556e-06
28	C0	CHRYSENE/TRIPHENYLENE	5.521	0.000431	0.000375696	0.000270068	0.000414057	0.000447305	0.000679122	0.000678605	0.000473282	0.000641479	0.000580207	0.000506894	0.00110867	0.000615858	0.00147508	0.00120641	0.0018995	0.00130634	0.00109614	0.001451	0.00137782	0.00097663	0.000993019
29	BC1	C1-CHRYSENES	5.521	9.53786e-05	7.98509e-05	0.000145506	0.000218119	0.000424741	0.000709411	0.000499453	0.00033463	0.000526466	0.000421414	0.000327886	0.000298375	0.000155471	0.000522563	0.00055774	0.000601291	0.00055414	0.000393724	0.000598637	0.000513153	0.000329006	0.000353639
30	BC2	C2-CHRYSENES	6.0683	0	0	8.54476e-05	9.75047e-05	0.000190846	0.000289799	0.000201687	0.00012061	0.000186974	0.000207268	0.000108569	0.000102454	0	0	0	8.50761e-05	0	8.75445e-05	0.000131544	8.09972e-05	7.46439e-05	9.46744e-05
31	BC3	C3-CHRYSENES	6.6156	0	0	0	7.03191e-05	8.82835e-05	0.000110778	7.23703e-05	5.85442e-05	7.76485e-05	0	7.62614e-05	0	0	0	0	0	0	0	0	0	0	0
32	BC4	C4-CHRYSENES	7.1629	0	0	0	0	0	0	0	0	0	0	0	0	0	0	0	0	0	0	0	0	0	0
33	BBF	BENZO(B)FLUORANTHENE	7.71	1.61411e-06	1.17151e-06	7.01468e-07	8.63673e-07	9.36269e-07	1.18641e-06	1.94106e-06	1.27689e-06	9.75971e-07	1.27003e-06	8.67107e-07	7.0043e-06	1.66907e-06	5.05119e-06	1.84392e-06	2.17026e-06	2.5498e-06	4.10305e-06	2.15509e-06	2.90446e-06	2.44291e-06	2.69133e-06
34	BJKF	BENZO(J)+(K)FLUORANTHENE	6.109	1.62821e-05	1.2519e-05	1.40901e-05	1.53698e-05	1.09336e-05	1.53137e-05	2.20093e-05	1.20492e-05	1.66483e-05	2.65479e-05	1.39131e-05	0.000124259	1.34756e-05	4.89369e-05	2.12903e-05	1.57975e-05	2.59527e-05	4.66345e-05	2.59516e-05	1.9613e-05	2.68288e-05	2.04919e-05
35	BAF	BENZO(A)FLUORANTHENE	6.109	2.39594e-05	1.16866e-05	1.0105e-05	1.32696e-05	9.2199e-06	7.65687e-06	1.08294e-05	1.14984e-05	9.57905e-06	8.09579e-06	7.50576e-06	1.63539e-05	9.95887e-06	2.78419e-05	0	9.09964e-06	0	0	4.45324e-06	6.56468e-06	6.26006e-06	0
36	BEP	BENZO(E)PYRENE	6.109	4.34876e-05	3.45794e-05	2.33885e-05	3.27444e-05	3.5303e-05	4.36359e-05	5.81775e-05	3.39789e-05	3.67267e-05	4.28972e-05	3.39132e-05	0.000151453	5.04168e-05	0.000114442	4.17197e-05	7.50974e-05	4.82056e-05	5.72788e-05	5.16985e-05	5.30848e-05	5.72349e-05	5.84441e-05
37	BAP	BENZO(A)PYRENE	6.109	9.27461e-06	5.98736e-06	7.06875e-06	7.25531e-06	7.47189e-06	1.37494e-05	1.09696e-05	7.57381e-06	1.05411e-05	1.125e-05	6.36159e-06	3.14236e-05	0	1.67393e-05	0	6.90085e-06	0	0	0	0	0	0
38	PER	PERYLENE	6.109	1.73641e-05	9.95759e-06	1.11013e-05	2.12409e-05	4.07869e-05	6.42189e-05	4.90654e-05	3.54592e-05	5.3124e-05	4.05315e-05	3.33183e-05	2.20947e-05	0	3.90299e-05	0	7.06998e-06	0	0	0	0	6.03649e-06	0
39	IND	INDENO(1,2,3-CD)PYRENE	6.49572	4.80093e-06	2.41818e-06	2.72622e-06	2.62539e-06	2.89813e-06	3.83566e-06	3.02094e-06	2.60007e-06	4.22375e-06	8.24286e-06	3.04328e-06	8.24747e-06	7.79231e-07	5.22329e-06	2.15261e-06	1.88837e-06	2.14393e-06	1.90047e-06	1.89093e-06	1.31402e-06	1.32148e-06	1.99411e-06
40	DA	DIBENZ(A,H)+(A,C)ANTHRACENE	6.697	2.22198e-06	9.50805e-07	7.59535e-07	8.87452e-07	9.20465e-07	1.39255e-06	1.09505e-06	9.06759e-07	1.10176e-06	3.24441e-06	9.57274e-07	2.08712e-06	0	2.13921e-06	0	8.99724e-07	1.08182e-06	8.99778e-07	0	0	0	0
41	GHI	BENZO(GHI)PERYLENE	6.697	4.90964e-06	2.36461e-06	2.79313e-06	2.88422e-06	3.06232e-06	3.9863e-06	3.50234e-06	2.82695e-06	4.18021e-06	5.47071e-06	3.21455e-06	8.38747e-06	1.51887e-06	7.10129e-06	2.8095e-06	2.44585e-06	3.72314e-06	3.18004e-06	2.32632e-06	1.77888e-06	2.67879e-06	2.37695e-06
				Predicted Oyster Fluid Concentration (μg/L)
		Sample		T0-BKG	T1-TRT	T2-TRT	T3-TRT	T4-TRT	T5-TRT	T6-TRT	T7-TRT	T8-TRT	T9-TRT	T10-TRT	BK6-OYS	T1-OYS	T2-OYS	T3-OYS	T4-OYS	T5-OYS	T6-OYS	T7-OYS	T8-OYS	T9-OYS	T10-OYS
		Total 3-5 Ring PAHs (29 analytes)		0.0164564	0.0165453	0.0544314	0.0884936	0.134516	0.169374	0.0899216	0.0793031	0.10416	0.06341	0.0655889	0.0356193	0.168708	0.439628	0.30724	0.33385	0.165474	0.17436	0.0976214	0.158863	0.0798675	0.0889313
		Total PAHs (41 analytes)		0.170525	0.202747	0.707624	0.872069	0.904001	0.740075	0.353127	0.301727	0.350903	0.227959	0.244702	0.318706	0.607675	1.67604	1.02626	0.783571	0.540497	0.543243	0.376291	0.384651	0.332082	0.381988

## Sheet: Table S9
Lipid Normalized Tissue Concentrations for Oysters Collected in Field Studies and Predicted Oyster Fluid Concentrations Using Equilibrium Partitioning
			Lipid normalized Oyster Concentration (ug/kg lipid)
		Study:	Prossner et al. 2023																																				Prossner et al. 2022
#	Analyte	Log Kow	DT0-A	DT0-B	DT0-C	TT0-A	TT0-B	TT0-C	DT6-A	DT6-B	DT6-C	TT6-A	TT6-B	TT6-C	NT6-A	NT6-B	NT6-C	DT5.5-A	DT5.5-B	DT5.5-C	DT2-A	DT2-B	DT2-C	DT4.5-A	DT4-A	DT4-B	DT4-C	TT4-A	TT4-B	TT4-C	NT0-A	NT0-B	NT0-C	NT4-A	NT4-B	NT4-C	02-MP2	03-JRWS	05-PARCR	08-JCBH-F	09-JCBR-F	11-RSJ-F	02-ST1-GR	03-ST2-CLY	04-ST3-HB	05-STF-HR	06-ST7-PB	07-STE-GLM	08-ST10-264
1	naphthalene	3.169	0	0	484.277	0	0	0	0	0	0	229.75	0	582.632	256.944	0	0	0	0	0	643.382	407.987	308.388	259.557	2888.89	545.455	377.451	0	977.982	670.611	2852.94	2065.22	1551.72	980.392	1310.2	949.451	0	1163.46	1053.03	486.667	692.029	3600	530.769	0	644.97	1205.13	810.44	530.042	593.049
2	2-methyl naphthalene	3.716	0	0	0	0	0	0	0	0	0	0	0	0	0	0	0	203.419	0	0	183.824	203.994	0	0	842.593	218.182	161.765	127.517	376.147	223.537	713.235	573.671	517.241	267.38	436.735	316.484	0	0	0	0	461.353	900	0	0	0	602.564	486.264	530.042	296.525
2	1-methyl naphthalene	3.72	0	0	0	0	0	0	0	0	0	0	0	0	0	0	0	508.547	0	0	0	203.994	0	0	361.111	218.182	161.765	0	0	0	475.49	344.203	0	0	0	0	0	0	0	0	230.676	900	0	0	1934.91	1205.13	972.527	530.042	296.525
3	biphenyl	3.76	0	0	387.421	0	0	0	0	0	0	0	0	0	0	0	0	0	0	0	0	0	0	0	0	0	0	0	0	0	0	0	0	0	0	0	0	0	1053.03	1460	1614.73	2250	884.615	0	644.97	1205.13	648.352	0	296.525
4	2-ethylnaphthalene	4.264	0	0	0	0	0	0	0	0	0	0	0	0	0	0	0	0	0	0	0	0	0	0	0	0	0	0	0	0	0	0	0	0	0	0	0	0	0	0	0	0	0	0	644.97	0	486.264	0	0
4	1-ethylnaphthalene	4.264	0	194.444	0	0	0	0	0	0	0	0	0	0	0	0	0	0	0	0	0	0	0	0	0	0	0	0	0	0	0	0	0	0	0	0	0	0	0	0	0	0	0	0	644.97	0	0	265.021	0
5	2-methyl biphenyl (2-phenyl toluene)	4.3	0	0	0	0	0	0	0	0	0	0	0	0	0	0	0	0	0	0	0	0	0	0	0	0	0	0	0	0	0	0	0	0	0	0	0	0	0	0	230.676	0	353.846	0	644.97	0	0	0	0
4	2,6&2,7 dimethyl naphthalene	4.264	0	0	0	0	0	0	0	0	0	0	0	0	0	0	0	0	0	0	0	0	0	0	0	0	0	0	0	0	0	0	0	0	0	0	0	0	0	0	0	1350	1061.54	0	3224.85	0	1620.88	795.063	889.574
4	1,3&1,7 -dimethyl naphthalene	4.264	0	0	0	0	0	0	0	0	0	0	0	0	0	0	0	0	0	0	0	0	0	0	0	0	0	0	0	0	0	0	0	0	0	0	0	0	0	0	0	1800	1238.46	3461.54	3224.85	2410.26	1296.7	795.063	1186.1
4	1,6-dimethyl naphthalene	4.264	0	64.8148	0	0	0	0	0	0	0	0	0	0	0	0	0	0	0	0	0	0	0	0	0	0	0	0	0	0	0	0	0	0	0	0	0	0	0	0	0	0	353.846	0	1289.94	602.564	324.176	0	0
4	1,4&2,3 dimethyl naphthalene	4.264	0	64.8148	0	0	0	0	0	0	0	0	0	0	0	0	176.375	0	0	0	0	0	0	0	0	0	53.9216	0	0	0	0	0	0	0	0	0	4866.12	2520.83	0	0	2076.09	4950	1415.38	4615.38	3869.82	3012.82	1945.05	795.063	593.049
4	1,5-dimethyl naphthalene	4.264	0	0	0	0	0	0	0	0	0	0	0	0	0	0	0	0	0	0	0	0	0	0	0	0	0	0	0	0	0	0	0	0	0	0	0	0	789.773	0	0	0	0	2307.69	1289.94	1205.13	972.527	265.021	0
6	acenaphthylene	3.9362	0	0	0	0	0	0	0	0	0	0	0	0	0	0	0	0	0	0	827.206	407.987	513.98	0	481.481	927.273	539.216	0	0	1285.34	0	0	0	1069.52	0	1265.93	2433.06	0	0	1460	922.705	2250	0	0	0	2410.26	0	530.042	0
4	1,2-dimethyl naphthalene	4.264	0	0	0	0	0	0	0	0	0	0	0	0	0	0	0	0	0	0	0	0	0	0	0	0	0	0	0	0	0	0	0	0	0	0	561.475	0	0	0	0	2700	0	0	644.97	0	0	265.021	296.525
4	1,8-dimethyl naphthalene	4.264	77.829	0	0	0	0	0	0	0	0	0	0	0	85.6481	0	0	0	0	0	0	0	0	0	0	0	0	0	0	0	0	0	0	0	0	0	0	0	526.515	0	0	900	530.769	1153.85	0	1205.13	486.264	265.021	296.525
7	3-methyl biphenyl	4.3	0	0	0	0	0	0	0	0	0	0	0	0	0	0	0	1556.15	0	0	0	0	0	0	0	0	0	0	0	0	0	0	0	0	0	0	0	0	0	0	0	0	0	0	0	0	0	0	0
8	acenaphthene	4.1512	596.956	250.319	172.549	0	0	0	0	0	0	65.7396	85.9788	435.827	0	0	0	91.5385	0	106.514	532.67	421.808	612.745	0	1261.76	2016	470.085	0	420.513	445.804	0	0	0	606.061	1257.69	570.136	1412.37	0	995.443	935.897	1832.83	1102.04	942.308	1258.74	762.238	723.077	669.609	546.605	627.934
9	2,3,6 trimethyl naphthalene	4.81	0	0	0	0	0	0	0	0	0	0	0	0	0	0	0	0	0	0	0	0	0	0	344.118	576	423.077	0	0	0	0	0	0	0	0	0	0	0	0	0	385.859	0	0	629.371	0	0	111.602	0	0
9	2,3,5-trimethyl naphthalene	4.81	0	62.5798	0	0	0	0	0	0	0	0	0	0	0	0	0	0	0	0	0	0	0	0	0	0	0	0	0	0	0	0	0	0	0	0	0	0	0	0	0	0	942.308	1258.74	762.238	1446.15	1116.02	546.605	627.934
10	fluorene	4.0155	746.195	438.059	517.647	329.268	437.333	225.564	0	0	0	0	171.958	484.252	328.014	0	329.106	457.692	0	0	976.562	542.324	842.525	277.539	2294.12	1584	1175.21	1171.23	490.598	693.473	0	0	0	0	0	977.376	0	0	0	1778.21	3762.12	1515.31	807.692	1258.74	1524.48	723.077	558.008	546.605	627.934
11	3,3'-dimethyl biphenyl	4.85	0	0	0	0	0	0	0	0	0	0	0	0	0	0	0	0	0	0	0	0	0	0	0	0	0	0	0	0	0	0	0	0	0	0	0	0	0	0	0	0	0	0	0	0	0	0	0
9	1,4,5-trimethyl naphthalene	4.81	0	0	258.824	0	0	0	0	0	0	0	0	0	0	0	0	0	0	0	0	0	0	0	0	0	0	0	0	0	0	0	0	0	0	0	0	0	0	0	0	0	0	0	0	0	0	182.202	0
12	1-methylfluorene	4.5628	671.576	0	0	256.098	328	0	0	0	340.909	0	257.937	435.827	0	0	0	0	0	0	266.335	180.775	306.373	499.57	688.235	672	94.0171	0	0	0	0	590.062	776.978	0	0	0	0	0	0	1123.08	1446.97	1515.31	0	0	0	1084.62	558.008	0	209.311
13	phenanthrene	4.35	4559.06	3618.56	3958.23	2598.93	2721.55	2731.46	2020.83	2127.13	1197.86	1834.22	2668.31	3847.86	756.818	980.102	2691.36	1076.38	1509.69	729.715	6930.44	5316.29	10630.1	2521.32	12233.8	7215.19	9097.74	1133.74	1171.81	1423.08	2227.69	4726.37	4820.96	4103.9	6207.74	8808.16	4623.75	4267.63	2120.16	3300.38	22563.9	7182.69	1481.92	1730.77	2056.6	1084.62	688.874	3222.1	4252.6
14	anthracene	4.35	658.009	1128.73	1051.41	818.182	600.862	726.085	842.014	557.106	449.198	320.988	800.493	1381.28	126.136	345.918	192.24	119.598	421.308	597.039	2898.19	1707.42	4930.84	275.053	889.734	4481.01	5568.92	430.041	669.604	538.462	954.724	2304.1	2672.49	1350.65	2069.25	3553.29	3082.5	0	1292.78	1566.28	5244.57	5451.92	264.629	494.505	632.801	723.077	243.132	767.166	520.726
15	1-phenyl naphthalene	4.85	1222.02	863.144	1175.1	962.567	742.241	829.812	898.148	860.982	673.797	779.541	640.394	657.754	756.818	749.49	720.899	597.99	561.743	862.39	1701.11	1979.06	2561.48	733.475	2520.91	1746.84	2701.75	1602.88	2385.46	1500	2164.04	1713.31	1886.46	1870.13	1735.5	3353.1	3425	3389	1551.34	1678.16	2805.24	9086.54	317.554	989.011	949.202	482.051	283.654	230.15	347.151
16	2-methyl phenanthrene	4.8923	1175.02	1128.73	1422.49	962.567	777.586	968.114	1010.42	1316.8	711.23	871.252	640.394	1019.52	1850	1441.33	1537.92	478.392	807.506	995.066	3969.25	3453.65	5058.91	550.107	6524.71	5924.05	5210.53	3753.09	4603.53	4576.92	4137.14	2717.66	3563.32	3064.94	3938.24	6656.16	3082.5	3451.76	1034.23	1510.34	5061.62	3807.69	370.48	741.758	632.801	482.051	324.176	460.299	607.514
16	2-methyl anthracene	4.8923	658.009	431.572	680.321	481.283	388.793	345.755	505.208	455.814	1272.73	412.698	373.563	657.754	798.864	1210.71	1153.44	1913.57	280.872	398.026	1449.09	1785.03	2305.33	458.422	1927.76	1860.76	2839.6	547.325	1129.96	923.077	1145.67	1122.51	995.633	727.273	1401.75	2502.32	1655.42	1631.74	672.247	950.958	914.751	1471.15	105.851	247.253	0	361.538	162.088	153.433	0
16	4,5-methylene phenanthrene	4.6	3666.05	2622.63	3463.45	2574.87	2191.38	2731.46	2020.83	2025.84	1721.93	1834.22	1440.89	1348.4	1807.95	2190.82	1585.98	1136.18	1755.45	1393.09	11214.7	11214.7	16713.6	1283.58	13716.7	12987.3	12957.4	6646.09	11508.8	10538.5	7128.61	6380.6	6917.03	6285.71	6474.73	14713.6	6621.67	3514.52	4240.33	4363.22	6525.22	17480.8	1111.44	1978.02	1898.4	2169.23	729.396	1457.61	1735.75
16	1-methylanthracene&4-methylphenanthrene	4.8923	1598.02	1759.49	1855.42	1347.59	1060.34	1452.17	1403.36	1519.38	1160.43	1054.67	373.563	559.091	1807.95	3805.1	2066.58	657.789	1158.6	4311.95	4662.3	4423.78	6019.47	1283.58	6598.86	8848.1	5265.66	3713.99	5105.73	5423.08	4264.44	3781.09	3458.52	3896.1	4538.99	7356.81	5137.5	3577.28	2327.01	2517.24	4085.89	8480.77	529.257	989.011	1107.4	723.077	567.308	613.732	781.089
16	1-methylphenanthrene	4.8923	1269.02	1095.53	1793.57	1106.95	706.897	1002.69	1122.69	1215.5	973.262	825.397	800.493	986.631	840.909	634.184	1153.44	1853.77	842.615	796.053	2520.16	1823.84	2881.66	366.738	4448.67	3911.39	2977.44	2814.81	3055.07	3384.62	2164.04	1654.23	2148.47	2181.82	1735.5	4404.08	5080.42	4644.19	1551.34	2517.24	4329.82	5365.38	740.96	1236.26	1423.8	843.59	567.308	537.016	781.089
16	9-methyl anthracene	4.8923	0	0	0	0	0	0	0	0	0	0	373.563	361.765	0	0	0	0	0	0	504.032	504.466	256.148	0	741.445	797.468	413.534	625.514	0	0	1209.32	1713.31	1048.03	0	0	0	2397.5	1694.5	0	615.326	975.734	0	0	0	0	0	0	230.15	86.7877
17	2-phenyl naphthalene	4.85	3008.04	3153.79	3834.54	1828.88	1449.14	1867.08	1908.56	1468.73	1122.99	1283.95	1013.96	5229.14	1093.18	922.449	1201.5	896.985	1123.49	995.066	9072.58	7334.15	10053.8	1558.64	10009.5	7708.86	8904.76	6567.9	8537.45	8230.77	8083.33	6144.28	6812.23	6337.66	6541.48	11110.3	6735.83	5585.58	3309.52	4195.4	9147.51	10471.2	635.108	1483.52	1265.6	723.077	526.786	613.732	781.089
18	3,6-dimethyl phenanthrene	5.44	893.012	995.935	1979.12	1155.08	918.966	1002.69	673.611	1316.8	973.262	779.541	640.394	953.743	0	0	0	2930.15	842.615	862.39	3528.23	4268.56	4930.84	0	5560.84	4898.73	4218.05	4026.75	4770.93	4807.69	3691.6	3603.86	4087.34	8727.27	3604.49	6455.98	3082.5	2698.65	1344.49	1957.85	3476.05	7182.69	529.257	989.011	949.202	723.077	486.264	383.583	433.938
18	2-ethyl anthracene	5.44	705.009	597.561	1113.25	577.54	494.828	587.783	617.477	810.336	748.663	550.265	373.563	164.439	1261.36	2767.35	2018.52	2451.76	667.07	2918.86	2583.17	4540.19	3201.84	1375.27	4671.1	4670.89	2894.74	2697.53	3348.02	3230.77	3691.6	3308.46	3039.3	0	3270.74	4704.36	2112.08	2510.37	1965.03	1957.85	3659	5625	158.777	0	474.601	482.051	0	230.15	260.363
19	fluoranthene	4.933	34498.5	28218.2	41190.4	23943.9	19757.8	27487.5	15942.1	22892	12390.4	9308.64	8271.76	8189.04	10763.6	11818.9	17013.2	12557.8	14535.1	14793.3	203818	196625	258261	12377.4	316300	294380	194223	188944	207159	220423	162621	185687	141799	161818	175218	274154	27514.2	11610.5	32526.4	36975.5	118796	448356	5768.9	11620.9	12497.8	17956.4	5065.25	20099.7	16663.2
20	pyrene	4.933	20539.3	17229.7	28573.5	16459.9	14314.7	19708	11788.2	20866.1	9657.75	7061.73	5977.01	6051.34	7862.5	13548.5	10284.8	7295.48	11586	9751.64	145161	139582	172772	13981.9	207456	169253	133323	120255	131828	151962	97318.2	127139	111983	118130	121551	189726	23118.7	10292.5	25183.4	21424.5	81046.9	304875	4022.35	8406.59	8068.21	11810.3	3403.85	12888.4	10414.5
18	9,10-dimethyl anthracene	5.44	2397.03	2821.82	11318.1	0	0	0	0	0	0	0	0	0	0	0	0	0	0	0	5229.33	6752.08	3393.95	0	2743.35	24189.9	9511.28	7662.55	4812.78	9115.38	38189	6498.76	112245	0	0	0	0	0	0	1566.28	0	0	0	0	0	0	0	0	0
21	2,3-benzofluorene	5.1915	5593.07	8598.24	14163.1	5173.8	3746.55	3941.61	2076.97	1418.09	860.963	1375.66	853.859	1216.84	882.955	1326.02	1297.62	657.789	2317.19	995.066	48198.1	41599	52958.5	2246.27	70882.1	73405.1	56378.4	39251	46411.9	59115.4	40544	48327.1	40192.1	40571.4	52064.9	84928.6	5194.58	2886.93	6774.18	8167.05	8415.71	25961.5	688.034	1483.52	1423.8	1566.67	607.83	690.449	520.726
22	1-methylpyrene	5.48	1128.01	4747.29	10699.6	3729.95	1731.9	1521.32	1178.82	1671.32	711.23	1054.67	640.394	657.754	756.818	1268.37	624.78	777.387	1650.12	995.066	22177.4	20527.9	26063	962.687	38629.3	30113.9	24867.2	22244.9	26156.4	31500	18712.6	20677.9	14462.9	23324.7	24497.2	38435.6	7592.08	1945.54	3102.68	5034.48	7500.96	44048.1	635.108	1483.52	1265.6	3976.92	486.264	3528.96	1215.03
23	9-phenyl anthracene	6.11	514.154	4721.17	4972.19	1549.65	740.113	253.705	648.323	0	438.92	262.035	410.349	0	311.356	775.358	166.973	322.712	0	357.283	639.205	554.151	382.966	230.999	910.828	1621.05	386.779	514.673	342.618	0	0	0	0	0	0	0	0	2008.72	0	0	0	0	346.635	822.781	639.715	252.464	0	0	0
24	benz(a)anthracene	5.52	3113.49	10373.3	20484	6156.73	3548.19	2751.73	1842.6	975.266	790.057	2803.78	1041.65	3000.55	560.441	1213.6	1202.21	806.78	6187.24	833.661	69353.7	57978	79733.5	2001.99	114889	97684.2	69202.5	57407.4	67518.7	80260.1	68181.2	66952.4	69972.2	64494	77684.4	98201.2	9877.7	1428.42	8168.03	9123.05	24905.6	71990	1871.83	2742.6	2079.07	5427.98	1054.08	5277.45	1832.52
25	chrysene	5.52	8920.75	17175.5	28511.3	8048.57	5041.63	4514.8	2633.9	1892.53	1223.78	4517.37	1801.92	3221.43	1557.56	1741.87	2028.92	1248.77	8324.43	1144.78	84505.2	77867.4	91893.2	3785.33	183269	130800	93468.9	98928.1	92779	114371	90219.4	86555.6	89267	101705	108012	145169	16289.3	2542.75	11504.5	13264.1	61898.1	191495	2119.89	4416.45	4108.46	7910.17	1594.75	9603.11	5337.44
26	benzo(b)fluoranthene	6.109	2377.09	12161.9	24195.3	7380	4923.92	3330.59	3178.84	1590.82	2100.82	10515.4	2034.43	45046.8	6103.09	1108.46	4463.63	3489.2	12564.1	797.878	89160.2	60412.5	99425.4	2888.8	240487	178864	130089	133213	150752	197177	110862	108946	108299	175710	176588	224335	50562.9	1665.94	19029.8	26337.3	46240.3	379027	2036.21	4774.54	3186.15	8783.69	1474.71	8917.17	3904.24
27	benzo(k)fluoranthene&benzo(j)fluoranthen	6.109	3605.69	18546.4	41099.4	10902.9	5610.53	4699.84	3784.33	521.131	1182.98	5220.08	1104.4	23827.9	14749.1	2945.35	9052.12	3085.19	3329.77	659.117	52571.6	38506.1	67264.6	4607.14	157088	136200	90159.6	96152.8	119473	147168	109192	112721	104986	150710	152508	201623	39828.9	2718.12	12725.9	14027.5	24284.8	252171	1394.66	3461.54	2347.69	4998.45	977.427	4415.71	593.049
28	benzo(e)pyrene	6.109	3365.31	10830.1	25078.1	8370	4198.09	2497.94	3542.13	1590.82	1672.49	6725.87	3632.91	8466.23	0	0	0	1946.6	12118.8	1803.9	66080.7	42080.4	74236.3	2490.35	171577	128636	95442.1	96537.1	102765	137099	77092.3	77951.2	73086	126733	130522	164185	47455.7	3726.45	17335.6	18178.4	27563	190101	1506.24	3580.9	2766.92	6745.48	1526.16	6987.98	2668.72
29	benzo(a)pyrene	6.109	3071.52	6482.41	13274.7	3870	1628.23	481.086	696.317	493.703	999.417	2007.72	1307.85	5697.4	2860.82	570.067	624.284	4297.22	290.387	1630.45	21158.9	15678.7	28622.5	1419.5	46147.4	66792.9	41576.3	24828.1	45078	56757.2	28057.9	43053.9	27420.8	37500	65191.1	92355.6	24245.7	7365.22	4806.69	8206.54	5348.69	39106	0	358.09	167.692	1116.16	0	471.581	98.8415
30	perylene	6.49572	3918.14	10822.2	22923.3	3671.39	2700	2054.53	357.095	360.958	830.04	1277.19	1593.59	6237.03	0	1220.68	0	1334.94	1433.31	384.238	8999.21	15512.4	11916.8	1775.94	13964.5	23804.3	14730.7	11774.3	11942.9	17133.2	12570	12894.8	12251.7	11393.5	20639.6	25882.8	10489.6	5563.22	5960.36	3476.19	4886.7	16725	0	669.975	762.238	754.515	616.546	0	0
31	indeno(1,2,3-cd)pyrene	6.7	478.552	1955.56	5486.78	1172.8	800	532.657	0	0	0	0	0	0	0	0	0	0	0	0	2208.6	546.38	2232.14	0	4990.32	2934.78	3250.36	3648.38	5097.3	6215.57	3522.55	3975.62	2685.31	5592.11	6478.97	8187.73	20873.2	8779.45	0	5422.86	4328.22	23775	519.116	0	0	754.515	744.993	801.688	0
32	dibenzo(a,h)anthracene	6.7	2691.85	5088.89	17638.5	3454.67	1580	1141.41	0	0	0	0	0	0	0	0	0	1563.78	314.15	628.753	2010.81	1710.41	2052.13	0	3270.97	5304.35	3106.26	3340.4	4555.56	6659.54	3670.87	4874.45	3020.98	5741.63	8341.19	9207.44	0	0	0	0	0	0	0	0	0	0	0	364.404	0
33	benzo(g,h,i)perylene	6.7	1734.75	3422.22	10233	2358.36	1420	894.103	0	0	0	0	0	0	0	0	0	0	0	0	3922.73	2518.1	4140.26	0	14341.9	8434.78	6260.55	6633.42	8101.5	9969.14	5154.05	9299.49	5454.55	10466.5	11328.5	13886.1	22568.4	0	0	4078.73	8004.87	26775	704.514	1116.63	1048.08	1320.4	744.993	1093.21	205.286
			Lipid normalized Oyster Concentration (mg/kg lipid)
			DT0-A	DT0-B	DT0-C	TT0-A	TT0-B	TT0-C	DT6-A	DT6-B	DT6-C	TT6-A	TT6-B	TT6-C	NT6-A	NT6-B	NT6-C	DT5.5-A	DT5.5-B	DT5.5-C	DT2-A	DT2-B	DT2-C	DT4.5-A	DT4-A	DT4-B	DT4-C	TT4-A	TT4-B	TT4-C	NT0-A	NT0-B	NT0-C	NT4-A	NT4-B	NT4-C	02-MP2	03-JRWS	05-PARCR	08-JCBH-F	09-JCBR-F	11-RSJ-F	02-ST1-GR	03-ST2-CLY	04-ST3-HB	05-STF-HR	06-ST7-PB	07-STE-GLM	08-ST10-264
	3-5 Ring PAHs (19 analytes)		113.128	176.573	337.158	117.866	81.6028	87.3591	57.8861	65.6175	42.0674	60.6134	37.1553	122.893	55.6583	50.9126	59.1581	52.0012	82.9363	47.7773	865.455	757.488	1032.28	56.8823	1644.26	1428.01	1017.42	937.725	1060.14	1279.77	896.522	946.866	949.876	1064.23	1163.87	1629.43	342.487	90.5244	163.665	196.539	480.056	2076.45	26.9061	53.3446	49.5371	80.9664	22.0654	83.1951	52.9135
	All PAHs (33 analytes)		119.451	181.665	343.989	121.242	84.5595	90.2815	60.6928	67.9472	44.2051	62.9724	39.3256	130.718	58.1789	52.5846	61.5859	56.3135	84.6215	49.7413	879.658	769.17	1047.48	60.2111	1665.95	1444.23	1032.48	947.195	1073.32	1292.82	910.811	958.297	961.421	1075.36	1175.15	1647.97	361.921	103.183	172.944	209.656	505.665	2121.74	36.9203	71.7612	73.505	101.213	35.9385	91.4264	60.8792
	Mean Biosensor Conc (µg/L)		10.95	8.72333	11.5167	11.89	15.8767	21.9467	7.88	6.43333	5.78667	3.97	4.25	5.69	5.85	17.8767	17.9567	7.88	6.43333	5.78667	53.28	79.0633	52.2933	26.385	76.2933	101.56	110.307	78.6967	74.3267	61.0833	58.18	43.6833	34.5033	28.6667	46.9867	66.4433	8.58	4.63	17.85	39.34	53.78	110.22	6.015	4.62833	7.635	8.32833	13.745	12.33	14.9567
	Stdev Biosensor Conc (µg/L)		5.71737	2.11878	3.83453	5.18113	2.11067	4.65811	1.56099	3.46556	3.72943	0.876413	1.76307	3.07735	2.04421	13.0623	0.196554	1.56099	3.46556	3.72943	13.9656	43.0272	9.72745	10.0338	23.0704	50.507	53.6249	32.7576	12.142	6.37251	9.0116	6.7206	4.62728	4.1822	3.93233	12.5434
	Predicted Oyster Fluid (µg/L)
#	Analyte		DT0-A	DT0-B	DT0-C	TT0-A	TT0-B	TT0-C	DT6-A	DT6-B	DT6-C	TT6-A	TT6-B	TT6-C	NT6-A	NT6-B	NT6-C	DT5.5-A	DT5.5-B	DT5.5-C	DT2-A	DT2-B	DT2-C	DT4.5-A	DT4-A	DT4-B	DT4-C	TT4-A	TT4-B	TT4-C	NT0-A	NT0-B	NT0-C	NT4-A	NT4-B	NT4-C	0	0	0	0	0	1350	1061.54	0	3224.85	0	1620.88	795.063	889.574
1	naphthalene		0	0	0.328166	0	0	0	0	0	0	0.155688	0	0.394815	0.174116	0	0	0	0	0	0.435983	0.276469	0.208977	0.175887	1.95763	0.369623	0.255776	0	0.662721	0.454434	1.93327	1.39948	1.05151	0.664354	0.887849	0.643387	0	0.78841	0.713577	0.329786	0.468948	2.43951	0.359671	0	0.437059	0.816645	0.549187	0.359178	0.401875
2	2-methyl naphthalene		0	0	0	0	0	0	0	0	0	0	0	0	0	0	0	0.0391193	0	0	0.035351	0.0392298	0	0	0.162038	0.0419584	0.0311088	0.0245226	0.0723365	0.0429882	0.137162	0.110322	0.0994703	0.0514196	0.0839881	0.0608627	0	0	0	0	0.0887223	0.173078	0	0	0	0.115879	0.093513	0.101932	0.0570244
2	1-methyl naphthalene		0	0	0	0	0	0	0	0	0	0	0	0	0	0	0	0.0969016	0	0	0	0.0388702	0	0	0.0688083	0.0415737	0.0308236	0	0	0	0.0906028	0.0655865	0	0	0	0	0	0	0	0	0.0439545	0.171491	0	0	0.36869	0.229632	0.185311	0.100997	0.0565016
3	biphenyl		0	0	0.0673261	0	0	0	0	0	0	0	0	0	0	0	0	0	0	0	0	0	0	0	0	0	0	0	0	0	0	0	0	0	0	0	0	0	0.182996	0.253719	0.280609	0.391005	0.153729	0	0.112083	0.209427	0.112671	0	0.0515301
4	2-ethylnaphthalene		0	0	0	0	0	0	0	0	0	0	0	0	0	0	0	0	0	0	0	0	0	0	0	0	0	0	0	0	0	0	0	0	0	0	0	0	0	0	0	0	0	0	0.0351188	0	0.0264772	0	0
4	1-ethylnaphthalene		0	0.0105876	0	0	0	0	0	0	0	0	0	0	0	0	0	0	0	0	0	0	0	0	0	0	0	0	0	0	0	0	0	0	0	0	0	0	0	0	0	0	0	0	0.0351188	0	0	0.0144305	0
5	2-methyl biphenyl (2-phenyl toluene)		0	0	0	0	0	0	0	0	0	0	0	0	0	0	0	0	0	0	0	0	0	0	0	0	0	0	0	0	0	0	0	0	0	0	0	0	0	0	0.0115612	0	0.0177343	0	0.0323251	0	0	0	0
4	2,6&2,7 dimethyl naphthalene		0	0	0	0	0	0	0	0	0	0	0	0	0	0	0	0	0	0	0	0	0	0	0	0	0	0	0	0	0	0	0	0	0	0	0	0	0	0	0	0.0735079	0.0578011	0	0.175594	0	0.0882573	0.0432914	0.0484375
4	1,3&1,7 -dimethyl naphthalene		0	0	0	0	0	0	0	0	0	0	0	0	0	0	0	0	0	0	0	0	0	0	0	0	0	0	0	0	0	0	0	0	0	0	0	0	0	0	0	0.0980105	0.0674346	0.188482	0.175594	0.131239	0.0706058	0.0432914	0.0645834
4	1,6-dimethyl naphthalene		0	0.00352918	0	0	0	0	0	0	0	0	0	0	0	0	0	0	0	0	0	0	0	0	0	0	0	0	0	0	0	0	0	0	0	0	0	0	0	0	0	0	0.019267	0	0.0702376	0.0328098	0.0176515	0	0
4	1,4&2,3 dimethyl naphthalene		0	0.00352918	0	0	0	0	0	0	0	0	0	0	0	0	0.00960369	0	0	0	0	0	0	0	0	0	0.00293604	0	0	0	0	0	0	0	0	0	0.264962	0.13726	0	0	0.113043	0.269529	0.0770681	0.251309	0.210713	0.164049	0.105909	0.0432914	0.0322917
4	1,5-dimethyl naphthalene		0	0	0	0	0	0	0	0	0	0	0	0	0	0	0	0	0	0	0	0	0	0	0	0	0	0	0	0	0	0	0	0	0	0	0	0	0.0430033	0	0	0	0	0.125654	0.0702376	0.0656196	0.0529544	0.0144305	0
6	acenaphthylene		0	0	0	0	0	0	0	0	0	0	0	0	0	0	0	0	0	0	0.0958106	0.0472548	0.0595314	0	0.0557673	0.107401	0.0624543	0	0	0.148874	0	0	0	0.123876	0	0.146626	0.281808	0	0	0.169104	0.106872	0.260605	0	0	0	0.279166	0	0.0613918	0
4	1,2-dimethyl naphthalene		0	0	0	0	0	0	0	0	0	0	0	0	0	0	0	0	0	0	0	0	0	0	0	0	0	0	0	0	0	0	0	0	0	0	0.0305725	0	0	0	0	0.147016	0	0	0.0351188	0	0	0.0144305	0.0161458
4	1,8-dimethyl naphthalene		0.00423781	0	0	0	0	0	0	0	0	0	0	0	0.00466356	0	0	0	0	0	0	0	0	0	0	0	0	0	0	0	0	0	0	0	0	0	0	0	0.0286689	0	0	0.0490052	0.0289005	0.0628272	0	0.0656196	0.0264772	0.0144305	0.0161458
7	3-methyl biphenyl		0	0	0	0	0	0	0	0	0	0	0	0	0	0	0	0.0779924	0	0	0	0	0	0	0	0	0	0	0	0	0	0	0	0	0	0	0	0	0	0	0	0	0	0	0	0	0	0	0
8	acenaphthene		0.0421447	0.0176724	0.0121818	0	0	0	0	0	0	0.00464116	0.00607004	0.030769	0	0	0	0.00646255	0	0.00751981	0.0376061	0.0297793	0.0432593	0	0.0890796	0.142328	0.0331877	0	0.0296879	0.0314734	0	0	0	0.0427874	0.0887916	0.0402511	0.0997123	0	0.0702775	0.0660736	0.129396	0.0778032	0.0665262	0.0888662	0.0538134	0.0510487	0.0472739	0.0385899	0.0443317
9	2,3,6 trimethyl naphthalene		0	0	0	0	0	0	0	0	0	0	0	0	0	0	0	0	0	0	0	0	0	0	0.00532975	0.00892118	0.00655269	0	0	0	0	0	0	0	0	0	0	0	0	0	0.00597624	0	0	0.0097478	0	0	0.0017285	0	0
9	2,3,5-trimethyl naphthalene		0	0.000969247	0	0	0	0	0	0	0	0	0	0	0	0	0	0	0	0	0	0	0	0	0	0	0	0	0	0	0	0	0	0	0	0	0	0	0	0	0	0	0.0145946	0.0194956	0.0118057	0.0223983	0.017285	0.00846592	0.00972555
10	fluorene		0.0720033	0.04227	0.0499498	0.0317724	0.0422	0.0217655	0	0	0	0	0.0165929	0.0467274	0.0316514	0	0.0317568	0.0441645	0	0	0.0942324	0.052331	0.0812985	0.0267808	0.221368	0.152846	0.113401	0.113017	0.0473398	0.066916	0	0	0	0	0	0.0943108	0	0	0	0.171586	0.363022	0.146218	0.0779374	0.121461	0.147103	0.0697725	0.0538443	0.0527441	0.0605919
11	3,3'-dimethyl biphenyl		0	0	0	0	0	0	0	0	0	0	0	0	0	0	0	0	0	0	0	0	0	0	0	0	0	0	0	0	0	0	0	0	0	0	0	0	0	0	0	0	0	0	0	0	0	0	0
9	1,4,5-trimethyl naphthalene		0	0	0.0040087	0	0	0	0	0	0	0	0	0	0	0	0	0	0	0	0	0	0	0	0	0	0	0	0	0	0	0	0	0	0	0	0	0	0	0	0	0	0	0	0	0	0	0.00282197	0
12	1-methylfluorene		0.0183779	0	0	0.00700818	0.00897581	0	0	0	0.00932907	0	0.00705851	0.0119265	0	0	0	0	0	0	0.00728834	0.00494695	0.00838397	0.0136709	0.0188338	0.0183895	0.0025728	0	0	0	0	0.0161472	0.0212622	0	0	0	0	0	0	0.0307333	0.0395967	0.0414668	0	0	0	0.0296808	0.01527	0	0.00572787
13	phenanthrene		0.203646	0.161635	0.176808	0.11609	0.121567	0.12201	0.0902673	0.0950155	0.0535065	0.0819314	0.119189	0.171878	0.0338058	0.0437796	0.120219	0.0480802	0.0674352	0.0325952	0.309572	0.23747	0.47483	0.112623	0.546466	0.322291	0.406381	0.0506425	0.0523427	0.0635665	0.0995073	0.211119	0.215344	0.183314	0.277289	0.393446	0.206535	0.190628	0.0947042	0.147423	1.00789	0.320839	0.0661949	0.0773106	0.0918651	0.048448	0.0307709	0.143926	0.189956
14	anthracene		0.0293922	0.0504184	0.0469646	0.0365468	0.0268395	0.032433	0.0376114	0.024885	0.0200649	0.014338	0.0357567	0.0616997	0.0056343	0.0154516	0.00858704	0.00534225	0.0188191	0.0266688	0.129457	0.0762677	0.220253	0.0122862	0.039743	0.200159	0.248755	0.0192092	0.0299101	0.0240522	0.042646	0.102921	0.119376	0.0603313	0.0924298	0.15872	0.13769	0	0.0577465	0.0699633	0.234266	0.243528	0.0118205	0.0220887	0.0282662	0.0322987	0.0108603	0.034268	0.02326
15	1-phenyl naphthalene		0.0172614	0.0121922	0.0165987	0.0135966	0.0104844	0.0117214	0.0126867	0.0121617	0.00951763	0.0110113	0.00904581	0.00929102	0.0106903	0.0105868	0.010183	0.00844683	0.00793484	0.0121816	0.0240288	0.0279549	0.0361818	0.0103606	0.0356088	0.0246747	0.0381633	0.0226413	0.0336956	0.0211881	0.0305679	0.0242011	0.026647	0.0264163	0.0245145	0.0473639	0.0483794	0.047871	0.0219132	0.0237047	0.039625	0.128351	0.00448557	0.0139702	0.0134078	0.00680916	0.00400672	0.00325095	0.00490363
16	2-methyl phenanthrene		0.0150572	0.014464	0.0182284	0.0123348	0.00996434	0.0124058	0.0129479	0.016874	0.00911402	0.0111646	0.0082063	0.0130646	0.0237067	0.0184698	0.0197076	0.00613033	0.0103477	0.0127512	0.0508638	0.0442566	0.0648272	0.00704931	0.0836106	0.0759135	0.06677	0.0480937	0.0589917	0.0586508	0.0530152	0.0348253	0.045662	0.0392755	0.0504664	0.0852951	0.0395005	0.0442325	0.013253	0.0193542	0.0648619	0.0487935	0.0047475	0.00950522	0.008109	0.00617722	0.00415414	0.00589848	0.00778495
16	2-methyl anthracene		0.00843202	0.00553036	0.00871794	0.00616738	0.00498217	0.00443066	0.00647397	0.00584101	0.0163093	0.0052885	0.00478701	0.00842876	0.010237	0.0155146	0.0147807	0.0245213	0.00359922	0.00510049	0.0185693	0.0228742	0.0295415	0.00587443	0.0247031	0.0238446	0.0363879	0.00701367	0.0144798	0.0118287	0.0146811	0.0143844	0.0127585	0.0093196	0.0179626	0.0320658	0.0212133	0.0209099	0.00861448	0.012186	0.011722	0.018852	0.00135643	0.00316841	0	0.00463292	0.00207707	0.00196616	0
16	4,5-methylene phenanthrene		0.092087	0.0658775	0.086998	0.0646777	0.055045	0.0686113	0.050761	0.0508868	0.0432528	0.0460734	0.0361934	0.0338702	0.0454138	0.0550308	0.039838	0.0285396	0.0440949	0.0349929	0.281701	0.2817	0.419827	0.0322421	0.344549	0.326227	0.325475	0.166942	0.289088	0.264714	0.179063	0.160273	0.173748	0.15789	0.162638	0.36959	0.166329	0.0882808	0.106512	0.109599	0.163906	0.439097	0.0279181	0.0496857	0.0476857	0.0544886	0.0183216	0.0366136	0.0436002
16	1-methylanthracene&4-methylphenanthrene		0.0204778	0.0225468	0.0237762	0.0172687	0.0135877	0.0186088	0.0179832	0.01947	0.0148702	0.0135151	0.00478701	0.00716444	0.0231679	0.0487603	0.0264821	0.0084292	0.0148468	0.0552553	0.0597448	0.0566883	0.0771362	0.0164484	0.0845608	0.113384	0.0674766	0.0475928	0.0654271	0.0694938	0.0546464	0.0484527	0.044319	0.0499264	0.0581647	0.0942735	0.0658342	0.0458409	0.0298193	0.0322571	0.0523584	0.108676	0.00678214	0.0126736	0.0141907	0.00926583	0.00726974	0.00786464	0.0100092
16	1-methylphenanthrene		0.0162618	0.0140386	0.0229837	0.014185	0.00905849	0.0128489	0.0143866	0.015576	0.0124718	0.010577	0.0102579	0.0126431	0.0107758	0.00812672	0.0147807	0.023755	0.0107976	0.010201	0.0322945	0.0233715	0.0369269	0.00469954	0.0570073	0.0501223	0.0381543	0.0360703	0.039149	0.043372	0.027731	0.021198	0.0275315	0.0279588	0.0222394	0.0564358	0.0651027	0.0595128	0.0198796	0.0322571	0.0554843	0.0687545	0.00949499	0.015842	0.0182452	0.0108101	0.00726974	0.00688156	0.0100092
16	9-methyl anthracene		0	0	0	0	0	0	0	0	0	0	0.00478701	0.00463582	0	0	0	0	0	0	0.0064589	0.00646445	0.00328239	0	0.00950121	0.0102191	0.00529921	0.00801562	0	0	0.0154967	0.0219551	0.01343	0	0	0	0.0307226	0.0217141	0	0.00788506	0.0125035	0	0	0	0	0	0	0.00294924	0.00111214
18	2-phenyl naphthalene		0.0424897	0.0445485	0.0541643	0.0258336	0.0204696	0.0263732	0.0269592	0.0207464	0.0158627	0.0181363	0.0143225	0.0738636	0.0154416	0.0130299	0.0169716	0.0126702	0.0158697	0.0140557	0.128154	0.103598	0.142014	0.0220163	0.141388	0.108891	0.125783	0.0927741	0.120595	0.116263	0.11418	0.0867902	0.0962253	0.0895219	0.0924009	0.156937	0.0951462	0.0788984	0.0467483	0.0592616	0.129212	0.147909	0.00897115	0.0209552	0.0178771	0.0102137	0.00744105	0.0086692	0.0110332
10	3,6-dimethyl phenanthrene		0.00324233	0.00361602	0.00718574	0.00419384	0.00333656	0.00364054	0.00244573	0.004781	0.0035337	0.00283034	0.00232513	0.00346283	0	0	0	0.0106387	0.00305935	0.00313115	0.0128102	0.0154982	0.0179028	0	0.0201902	0.0177862	0.0153148	0.0146202	0.0173222	0.0174557	0.0134034	0.0130848	0.0148402	0.0316868	0.0130871	0.0234402	0.0111919	0.00979821	0.00488156	0.00710854	0.0126208	0.0260788	0.00192162	0.00359088	0.00344634	0.00262533	0.00176552	0.0013927	0.00157553
10	2-ethyl anthracene		0.00255973	0.00216961	0.00404198	0.00209692	0.00179661	0.00213411	0.00224192	0.00294215	0.00271823	0.00199789	0.00135633	0.00059704	0.00457973	0.0100476	0.0073288	0.0089018	0.00242199	0.0105977	0.00937891	0.0164844	0.0116252	0.00499329	0.0169597	0.016959	0.0105102	0.00979414	0.0121559	0.0117302	0.0134034	0.0120123	0.011035	0	0.0118753	0.0170805	0.00766851	0.00911462	0.00713459	0.00710854	0.013285	0.0204231	0.000576485	0	0.00172317	0.00175022	0	0.000835623	0.000945321
20	fluoranthene		0.402531	0.329252	0.480613	0.279379	0.230535	0.320727	0.186014	0.267106	0.144572	0.108614	0.0965157	0.0955505	0.125591	0.137904	0.198512	0.146525	0.169597	0.17261	2.37817	2.29424	3.01341	0.144421	3.69062	3.43485	2.26621	2.20462	2.41715	2.57192	1.89748	2.16662	1.65453	1.88811	2.04446	3.19885	0.321038	0.135472	0.379521	0.431433	1.38612	5.23146	0.0673121	0.135594	0.145826	0.209517	0.0591018	0.234526	0.194428
21	pyrene		0.239654	0.201038	0.333398	0.192056	0.167025	0.229955	0.137546	0.243468	0.112688	0.0823969	0.0697403	0.0706076	0.0917404	0.158085	0.120004	0.0851243	0.135186	0.113783	1.69376	1.62865	2.01591	0.163142	2.42062	1.97486	1.55563	1.40315	1.53818	1.7731	1.13552	1.48347	1.30662	1.37835	1.41827	2.21374	0.269752	0.120094	0.293842	0.249983	0.945663	3.55731	0.0469332	0.0980889	0.0941407	0.137803	0.0397164	0.150383	0.121518
19	9,10-dimethyl anthracene		0.0087031	0.0102454	0.0410934	0	0	0	0	0	0	0	0	0	0	0	0	0	0	0	0.0189866	0.0245153	0.0123227	0	0.00996049	0.0878281	0.0345334	0.027821	0.0174741	0.033096	0.138656	0.0235956	0.407535	0	0	0	0	0	0	0.00568683	0	0	0	0	0	0	0	0	0
22	2,3-benzofluorene		0.0359874	0.0553235	0.0911291	0.0332897	0.0241064	0.0253614	0.0133638	0.00912438	0.00553967	0.00885139	0.00549397	0.00782952	0.00568118	0.00853199	0.00834925	0.0042324	0.0149095	0.00640253	0.31012	0.26766	0.34075	0.0144531	0.456076	0.472309	0.362755	0.252552	0.298627	0.380365	0.260871	0.31095	0.258608	0.261048	0.335	0.546455	0.0334234	0.0185753	0.043587	0.0525491	0.054149	0.167044	0.00442701	0.00954536	0.00916115	0.0100804	0.00391095	0.00444254	0.0033505
23	1-methylpyrene		0.00373521	0.0157198	0.0354297	0.012351	0.00573485	0.00503757	0.00390344	0.00553425	0.0023551	0.00349235	0.00212054	0.00217803	0.00250606	0.00419996	0.00206884	0.00257417	0.00546406	0.00329497	0.0734363	0.0679742	0.0863027	0.00318775	0.127914	0.0997166	0.0823429	0.0736596	0.086612	0.104306	0.0619632	0.0684708	0.0478911	0.0772353	0.0811178	0.127272	0.0251398	0.00644229	0.0102739	0.0166707	0.024838	0.145857	0.00210304	0.00491238	0.0041908	0.0131688	0.00161017	0.0116855	0.00402333
24	9-phenyl anthracene		0.000399111	0.0036648	0.00385965	0.00120291	0.000574511	0.000196938	0.000503259	0	0.000340711	0.000203404	0.000318532	0	0.000241689	0.000601869	0.000129612	0.000250504	0	0.00027734	0.000496181	0.000430158	0.000297276	0.000179312	0.000707028	0.00125834	0.000300236	0.000399513	0.000265957	0	0	0	0	0	0	0	0	0.00155926	0	0	0	0	0.000269074	0.000638681	0.000496577	0.000195975	0	0	0
25	benz(a)anthracene		0.00940259	0.0313268	0.0618608	0.018593	0.0107154	0.00831008	0.00556457	0.00294526	0.00238593	0.00846727	0.00314575	0.00906152	0.00169251	0.00366502	0.0036306	0.00243644	0.0186852	0.00251762	0.209445	0.175091	0.240791	0.00604591	0.346958	0.295002	0.208988	0.173368	0.203903	0.242382	0.205904	0.202193	0.211313	0.194769	0.234603	0.296563	0.0298302	0.00431377	0.0246671	0.0275512	0.0752137	0.217406	0.00565283	0.00828253	0.0062787	0.0163922	0.00318327	0.0159376	0.00553413
26	chrysene		0.0269402	0.0518691	0.0861026	0.0243063	0.0152255	0.0136345	0.00795424	0.00571534	0.00369575	0.0136423	0.00544172	0.00972856	0.00470376	0.00526037	0.00612725	0.00377121	0.0251394	0.00345719	0.255202	0.235156	0.277513	0.0114315	0.553463	0.39501	0.282272	0.298758	0.280188	0.345394	0.272458	0.261394	0.269582	0.307143	0.326191	0.438403	0.049193	0.00767899	0.0347431	0.0400568	0.186929	0.578304	0.00640196	0.0133375	0.0124074	0.0238883	0.00481607	0.0290009	0.0161188
27	benzo(b)fluoranthene		0.00184946	0.00946238	0.0188249	0.00574191	0.00383099	0.00259132	0.00247325	0.00123772	0.00163451	0.0081814	0.00158286	0.035048	0.00474843	0.000862426	0.00347287	0.00271472	0.00977532	0.000620779	0.0693699	0.0470031	0.0773566	0.00224759	0.187108	0.139163	0.101214	0.103645	0.117291	0.153411	0.0862546	0.0847641	0.0842603	0.136709	0.137392	0.174541	0.0393398	0.00129616	0.0148059	0.0204913	0.0359766	0.294897	0.00158425	0.00371476	0.00247894	0.00683403	0.00114738	0.00693789	0.00303764
28	benzo(k)fluoranthene&benzo(j)fluoranthen		0.00280536	0.0144297	0.0319768	0.00848282	0.00436519	0.00365664	0.00294435	0.000405459	0.000920405	0.00406141	0.000859267	0.018539	0.0114754	0.00229159	0.00704288	0.00240039	0.00259069	0.000512817	0.0409026	0.0299591	0.0523343	0.00358453	0.12222	0.105969	0.0701475	0.0748104	0.0929545	0.114502	0.0849552	0.0877007	0.0816833	0.117258	0.118657	0.15687	0.0309883	0.00211479	0.00990122	0.0109139	0.0188944	0.196198	0.0010851	0.0026932	0.00182659	0.00388898	0.000760474	0.00343559	0.000461414
29	benzo(e)pyrene		0.00261834	0.00842624	0.0195117	0.00651217	0.00326626	0.00194349	0.00275591	0.00123772	0.00130126	0.00523297	0.00282654	0.00658704	0	0	0	0.00151453	0.00942889	0.0014035	0.0514132	0.0327401	0.0577585	0.00193758	0.133493	0.100083	0.0742574	0.0751094	0.0799545	0.106668	0.0599806	0.0606489	0.0568636	0.0986029	0.101551	0.127742	0.0369222	0.00289931	0.0134877	0.0141435	0.021445	0.147905	0.00117191	0.00278607	0.00215277	0.00524823	0.00118741	0.0054369	0.00207636
30	benzo(a)pyrene		0.00238975	0.00504356	0.0103282	0.003011	0.00126682	0.000374302	0.00054176	0.000384119	0.000777583	0.00156208	0.00101755	0.00443279	0.00222583	0.000443533	0.000485716	0.0033434	0.000225932	0.00126855	0.0164624	0.0121986	0.0222693	0.00110442	0.0359044	0.0519673	0.0323479	0.0193172	0.0350723	0.0441592	0.02183	0.0334975	0.0213344	0.0291764	0.0507211	0.0718561	0.018864	0.00573041	0.00373978	0.00638498	0.00416148	0.0304259	0	0.000278607	0.000130471	0.000868413	0	0.000366907	7.69023e-05
31	perylene		0.00125129	0.00345615	0.00732071	0.00117248	0.000862264	0.00065613	0.000114041	0.000115274	0.000265079	0.00040788	0.000508923	0.00199184	0	0.000389832	0	0.000426321	0.000457738	0.000122709	0.00287396	0.00495401	0.0038057	0.000567158	0.00445967	0.00760208	0.00470436	0.00376021	0.00381406	0.0054716	0.0040143	0.00411805	0.00391268	0.00363861	0.0065914	0.00826586	0.00334991	0.00177665	0.00190348	0.00111015	0.0015606	0.00534125	0	0.000213961	0.000243426	0.00024096	0.000196898	0	0
32	indeno(1,2,3-cd)pyrene		9.54836e-05	0.000390185	0.00109476	0.000234005	0.000159621	0.000106279	0	0	0	0	0	0	0	0	0	0	0	0	0.000440673	0.000109017	0.000445371	0	0.0009957	0.000585566	0.000648533	0.000727947	0.00101704	0.00124017	0.000702842	0.00079324	0.000535791	0.00111577	0.00129272	0.00163367	0.00416474	0.00175173	0	0.001082	0.000863593	0.00474374	0.000103577	0	0	0.000150546	0.000148646	0.000159958	0
33	dibenzo(a,h)anthracene		0.000537095	0.00101537	0.00351934	0.000689298	0.000315251	0.000227741	0	0	0	0	0	0	0	0	0	0.000312016	6.26812e-05	0.000125453	0.00040121	0.000341271	0.000409454	0	0.000652644	0.00105836	0.00061978	0.000666497	0.000908953	0.00132875	0.000732435	0.000972581	0.000602765	0.00114561	0.00166429	0.00183713	0	0	0	0	0	0	0	0	0	0	0	7.27081e-05	0
34	benzo(g,h,i)perylene		0.000346128	0.000682823	0.00204175	0.000470554	0.000283327	0.000178397	0	0	0	0	0	0	0	0	0	0	0	0	0.000782688	0.000502427	0.000826091	0	0.00286159	0.00168296	0.00124914	0.00132354	0.00161646	0.0019891	0.00102837	0.00185549	0.00108832	0.00208834	0.00226033	0.00277065	0.004503	0	0	0.000813814	0.00159718	0.00534231	0.000140569	0.000222796	0.000209119	0.000263455	0.000148646	0.000218124	4.096e-05
			Predicted Oyster Fluid Concentration (μg/L)
	Sample		DT0-A	DT0-B	DT0-C	TT0-A	TT0-B	TT0-C	DT6-A	DT6-B	DT6-C	TT6-A	TT6-B	TT6-C	NT6-A	NT6-B	NT6-C	DT5.5-A	DT5.5-B	DT5.5-C	DT2-A	DT2-B	DT2-C	DT4.5-A	DT4-A	DT4-B	DT4-C	TT4-A	TT4-B	TT4-C	NT0-A	NT0-B	NT0-C	NT4-A	NT4-B	NT4-C	02-MP2	03-JRWS	05-PARCR	08-JCBH-F	09-JCBR-F	11-RSJ-F	02-ST1-GR	03-ST2-CLY	04-ST3-HB	05-STF-HR	06-ST7-PB	07-STE-GLM	08-ST10-264
	3-5 Ring PAHs (19 analytes)		1.1304	1.08164	1.62381	0.861053	0.714444	0.89008	0.598798	0.773545	0.452317	0.43283	0.417217	0.578998	0.407927	0.537416	0.601547	0.419964	0.566944	0.49769	6.03311	5.6026	7.55866	0.548518	9.32131	8.32585	6.29875	5.12168	5.7539	6.4442	4.74594	5.43127	5.0844	5.05609	5.56593	8.59715	1.6183	0.799737	1.17302	1.32401	4.38631	11.8773	0.267997	0.474174	0.493074	0.599038	0.198417	0.705199	0.638919
	All PAHs (33 analytes)		1.32692	1.21694	2.1562	0.939264	0.796574	0.94994	0.638444	0.806453	0.487027	0.622306	0.470307	1.14639	0.644491	0.561033	0.670062	0.705722	0.590749	0.531447	6.89156	6.22304	8.13831	0.797233	12.0772	9.34246	7.00151	5.37464	6.72027	7.32633	7.05173	7.13379	6.37952	6.05447	6.74348	9.78688	2.43888	1.85218	2.2802	2.42798	6.20685	16.4918	1.22212	1.37694	2.49497	2.89905	1.67428	1.63084	1.51977
[truncated: 8 more columns]

## Sheet: Table S10
Summary of Oyster Tissue Depuration Data from Oil Bioconcentration Tests
				Intercept		Slope					Half-life	HCO/HFO
Class	PAH	Log Kow	Oil	Estimate	Std Error	Estimate	Std Error	N	R2	p	(days)	ke ratio
DEC	CIS/TRANS-DECALIN	4.2	HCO	3.13367	0.239097	-0.286079	0.066313	7	0.745881	0.0076	2.42241
PAH	C1-NAPHTHALENES	3.72	HCO	6.72853	0.118994	-0.893112	0.035878	6	0.991983	<0.0001	0.775939
PAH	BIPHENYL	3.76	HCO	4.94633	0.246553	-0.512662	0.074339	6	0.903024	0.0023	1.35177
PAH	FLUORENE	4.02	HCO	5.94974	0.329137	-0.574949	0.091286	7	0.865678	0.0015	1.20532	0.808346
PAH	FLUORENE	4.02	HFO	4.60212	0.975338	-0.711266	0.27051	7	0.49637	0.0466	0.974319
PAH	ACENAPHTHENE	4.15	HCO	4.6499	0.198635	-0.686607	0.059891	6	0.963081	0.0003	1.00931	0.895556
PAH	ACENAPHTHENE	4.15	HFO	4.22647	0.922783	-0.766682	0.249614	6	0.627809	0.0372	0.903895
PAH	C2-NAPHTHALENES	4.26	HCO	8.03735	0.283261	-0.500283	0.078563	7	0.868279	0.0014	1.38522
PAH	ANTHRACENE	4.35	HCO	3.06242	0.101195	-0.457783	0.041313	5	0.9682	0.0016	1.51382
PAH	PHENANTHRENE	4.35	HCO	6.76133	0.188557	-0.250343	0.052296	7	0.785066	0.0049	2.7682
PAH	C1-FLUORENES	4.56	HCO	6.81241	0.206371	-0.378086	0.057237	7	0.87663	0.0012	1.83292
PAH	C3-NAPHTHALENES	4.81	HCO	8.19698	0.22587	-0.283546	0.062645	7	0.764583	0.0062	2.44405
PAH	C1-PHENANTHRENES/ANTHRACENES	4.89	HCO	7.26207	0.177663	-0.193643	0.049275	7	0.706511	0.0111	3.57875	0.80734
PAH	C1-PHENANTHRENES/ANTHRACENES	4.89	HFO	7.63155	0.324927	-0.239853	0.090119	7	0.503464	0.0448	2.88927
PAH	PYRENE	4.93	HFO	7.22388	0.344657	-0.27045	0.095591	7	0.538626	0.0367	2.5624
PAH	C2-FLUORENES	5.11	HCO	7.31167	0.152669	-0.161169	0.042343	7	0.692117	0.0125	4.29983
PAH	BENZO(B)FLUORENE	5.19	HFO	5.75315	0.236587	-0.23134	0.065618	7	0.655761	0.0168	2.99559
PAH	C4-NAPHTHALENES	5.36	HCO	7.65395	0.213856	-0.18857	0.059313	7	0.602849	0.0246	3.67503
PAH	C2-PHENANTHRENES/ANTHRACENES	5.44	HFO	8.22585	0.150123	-0.163647	0.041637	7	0.706569	0.0111	4.23472
PAH	C1-FLUORANTHENES/PYRENES	5.48	HFO	7.82587	0.171535	-0.178238	0.047575	7	0.684803	0.0133	3.88806
PAH	BENZ(A)ANTHRACENE	5.52	HFO	4.81245	0.176136	-0.13376	0.048851	7	0.519893	0.0409	5.18092
PAH	C3-FLUORENES	5.66	HFO	7.24188	0.083058	-0.065246	0.023036	7	0.539247	0.0366	10.6213
PAH	C3-PHENANTHRENES/ANTHRACENES	5.99	HFO	7.64126	0.148277	-0.147255	0.041125	7	0.663326	0.0159	4.70612
PAH	C3-FLUORANTHENES/PYRENES	6.57	HFO	5.36704	0.121527	-0.113925	0.033705	7	0.634693	0.0197	6.08295
PASH	BENZOTHIOPHENE	3	HCO	2.32828	0.153344	-0.610079	0.081966	4	0.947735	0.0176	1.13592
PASH	C2-BENZO(B)THIOPHENES	4.08	HCO	5.70296	0.165752	-0.581637	0.049976	6	0.964145	0.0003	1.19146
PASH	DIBENZOTHIOPHENE	4.16	HCO	6.33906	0.217896	-0.331015	0.060434	7	0.828578	0.0028	2.09356
PASH	C3-BENZO(B)THIOPHENES	4.63	HCO	6.99333	0.196092	-0.286422	0.054386	7	0.816712	0.0033	2.41951
PASH	C1-DIBENZOTHIOPHENES	4.71	HCO	7.60406	0.199953	-0.222912	0.055457	7	0.716403	0.0101	3.10885	0.809782
PASH	C1-DIBENZOTHIOPHENES	4.71	HFO	6.54714	0.396204	-0.275274	0.109887	7	0.467864	0.0542	2.51749
PASH	C4-BENZO(B)THIOPHENES	5.18	HCO	6.79185	0.204151	-0.191591	0.056621	7	0.635248	0.0196	3.61708
PASH	C2-DIBENZOTHIOPHENES	5.26	HFO	7.03778	0.161158	-0.162116	0.044697	7	0.669514	0.0151	4.27472
PASH	C3-DIBENZOTHIOPHENES	5.81	HFO	6.60315	0.164054	-0.132594	0.0455	7	0.555297	0.0332	5.22648
PASH	C4-DIBENZOTHIOPHENES	6.35	HFO	5.58968	0.082311	-0.070736	0.022829	7	0.589064	0.0269	9.79699
PASNH	NAPHTHOBENZOTHIOPHENE	4.17	HFO	5.66446	0.152363	-0.132625	0.042258	7	0.595961	0.0257	5.22526
PASNH	C1-NAPHTHOBENZOTHIOPHENES	4.71	HFO	5.1636	0.17078	-0.136805	0.047366	7	0.550291	0.0343	5.0656
PASNH	C3-NAPHTHOBENZOTHIOPHENES	5.81	HCO	6.56846	0.21479	-0.157206	0.059572	7	0.498	0.046	4.40823
HCO = Hoops Crude Oil		3	Min							all data	0.775939	Min
HFO = Heavy Fuel Oil		6.57	Max								10.6213	Max
										Hoops	0.775939	Min
											4.40823	Max
											2.31186	Mean
										HFO	0.903895	Min
											10.6213	Max
											4.53801	Mean

[truncated: 1 more sheets: Table S11]
